# Supplementary material for: Synthetic community with six Pseudomonas strains screened from garlic rhizosphere microbiome promotes plant growth
Source: Microb Biotechnol. 2020 Aug 6;14(2):488–502. doi: 10.1111/1751-7915.13640 (PMC7936309; doi:10.1111/1751-7915.13640)
Supplement: Supplementary file 2 — Data S1. Garlic bulb diameter and yield in May. May, maturation period; XL, loam; KL, sandy loam; DM, sandy soil; CK, plots without microbial product; T1, plots with microbial product. [file MBT2-14-488-s002.xlsx]

## Sheet: Garlic Bulb Diameter
Supplementary Data 1: Garlic bulb diameter and yield in May. May, maturation period; XL, loam; KL, sandy loam; DM, sandy soil; CK, plots without microbial product; T1, plots with microbial product.
	Bulb Diameter(cm)						Bulb Diameter(cm)
DM-CK	5.23	4.227	5.294	4.561	4.045	DM-T1	5.69	5.316	5.479	5.031	5.147
	4.996	4.377	5.419	5.648	5.354		5.376	5.57	5.103	4.885	4.335
	4.975	4.873	4.609	5.067	4.761		5.843	6.034	5.631	4.405	6.201
	5.347	4.944	2.924	4.018	4.391		5.445	6.261	5.176	5.291	5.015
	5.453	5.27	5.154	5.469	3.519		4.622	5.225	6.076	5.294	5.144
	3.783	5.15	4.295	4.216	3.547		6.218	4.834	4.747	5.567	4.79
	5.015	4.152	4.859	4.899	4		5.619	4.748	4.274	5.559	5.954
	4.917	4.721	5.045	4.829	5.081		5.839	5.143	4.637	5.932	4.266
	5.77	4.021	5.339	4.319	4.15		5.485	4.444	4.862	4.422	4.162
	5.554	4.056	3.947	4.173	4.214		5.918	5.542	5.333	4.726	5.313
	5.267	4.379	3.589	4.505	3.91		4.971	4.766	5.347	4.981	4.483
	5.519	4.318	4.032	4.242	5.351		4.794	4.981	5.59	5.187	5.647
	5.619	4.552	4.179	4.055	4.956		4.74	4.359	4.152	5.1	5.674
	4.264	4.385	2.669	5.44	4.218		5.49	5.058	4.895	5.43	4.937
	5.144	5.421	4.994	4.161	4.857		5.639	3.909	4.843	4.159	4.889
	4.792	4.101	4.31	4.862	5.105		4.76	4.982	5.135	5.26	5.801
	5.393	4.737	4.354	2.869	4.888		5.527	4.475	5.648	4.722	4.873
	4.356	4.802	4.066	3.488	4.958		6.415	5.422	4.658	4.519	4.259
	4.544	4.263	4.536	5.265	5.256		5.619	4.886	4.115	4.918	4.256
	5.178	4.229	4.491	4.695	4.427		5.829	5.3	3.958	3.186	4.955
	Bulb Diameter(cm)						Bulb Diameter(cm)
KL-CK	5.085	5.037	5.702	5.33	5.541	KL-T1	4.961	5.099	5.041	5.287	5.61
	5.418	5.53	4.599	4.354	5.492		5.096	4.53	5.057	4.939	5.705
	4.953	4.798	4.464	5.099	4.849		6.179	4.771	5.635	5.818	4.208
	4.785	5.25	5.3	4.326	4.596		4.86	5.433	6.002	5.085	5.724
	4.644	4.334	5.435	5.467	5.137		5.64	5.48	5.285	5.678	4.484
	5.2	5.249	5.298	4.873	4.901		5.906	4.854	4.711	5.438	3.755
	4.913	4.915	5.154	4.745	4.323		5.664	6.186	5.066	5.824	5.966
	5.378	4.765	5.016	5.045	4.967		5.062	5.488	5.224	5.874	5.566
	4.948	5.371	4.886	4.988	5.339		4.505	5.556	5.054	5.187	4.496
	4.422	5.673	5.293	3.888	4.632		5.314	5.546	4.92	5.005	4.89
	4.139	3.819	5.795	5.055	4.676		4.641	6.147	5.193	5.66	5.853
	4.938	5.679	5.102	5.715	4.822		5.046	5.389	5.64	6.096	5.688
	4.464	4.909	5.193	5.565	5.343		5.469	4.437	4.307	6.423	5.909
	3.451	5.29	4.944	5.526	5.211		5.354	4.617	4.608	5.384	6.417
	4.37	5.442	5.722	5.322	5.23		5.349	5.044	4.548	5.715	4.733
	4.955	4.563	5.205	4.915	5.398		5.857	4.62	6.126	5.45	4.469
	4.738	4.955	4.791	4.697	4.782		5.379	5.119	5.076	5.265	4.109
	5.07	4.854	5.061	5.208	5.387		5.198	5.106	5.625	3.936	5.555
	4.454	5.129	5.07	5.512	5.528		5.246	5.292	5.654	5.677	5.238
	5.11	4.325	4.249	5.056	4.833		5.269	5.312	4.692	5.013	4.158
	Bulb Diameter(cm)						Bulb Diameter(cm)
XL-CK	5.979	5.19	4.256	5.086	5.345	XL-T1	5.333	5.686	5.067	5.038	5.73
	4.893	4.922	5.088	4.353	4.53		6.493	6.341	6.275	6.545	5.793
	5.817	4.2	5.429	4.92	5.391		5.906	6.14	5.402	5.534	5.238
	5.078	3.854	4.787	5.351	5.052		5.38	5.269	4.789	5.1	5.778
	4.441	3.927	4.523	4.225	4.855		4.854	6.187	6.026	5.214	5.492
	5.788	6.626	6.063	4.152	5.512		4.94	5.9	5.956	5.135	6.22
	4.325	5.035	6.001	3.538	4.78		5.777	5.409	5.979	5.168	5.482
	6.457	4.948	4.652	4.855	4.945		4.847	5.606	6.069	4.998	5.447
	5.441	5.155	5.52	5.287	4.881		5.399	5.723	5.737	5.001	5.607
	4.91	5.53	5.645	4.241	4.705		5.344	5.252	5.413	5.332	5.556
	5.812	5.316	4.546	5.024	3.071		5.889	5.534	5.325	5.465	5.087
	4.968	4.789	4.644	5.589	4.425		6.111	5.744	5.715	5.559	5.324
	5.213	5.595	4.136	4.703	4.642		5.895	5.916	4.931	6.738	5.731
	5.465	4.704	5.184	4.963	4.909		5.591	4.993	5.274	6.12	6.794
	4.385	4.97	5.129	5.375	5.681		6.125	5.955	5.811	5.773	5.224
	4.726	4.289	5.95	4.287	4.774		5.591	5.398	4.445	4.839	5.993
	4.34	4.455	4.633	4.89	5.727		4.83	4.668	4.553	5.992	5.035
	4.826	3.435	5.251	4.555	3.62		5.783	5.039	5.12	6.277	5.288
	5.38	5.423	3.622	5.098	4.666		5.16	5.46	6.17	5.489	6.507
	5.211	5.931	5.563	5.564	4.875		5.851	5.088	5.701	5.662	5.655

## Sheet: Garlic Yield
	Yield(kg/ha)
DM-CK	23800
DM-CK	26500
DM-CK	22600
DM-T1	31450
DM-T1	29750
DM-T1	31200
KL-CK	25800
KL-CK	22800
KL-CK	27550
XL-T1	35000
XL-T1	31750
XL-T1	33000
XL-CK	28400
XL-CK	28800
XL-CK	30500
XL-T1	31400
XL-T1	33550
XL-T1	32600
