# Supplementary material for: Synthetic community with six Pseudomonas strains screened from garlic rhizosphere microbiome promotes plant growth
Source: Microb Biotechnol. 2020 Aug 6;14(2):488–502. doi: 10.1111/1751-7915.13640 (PMC7936309; doi:10.1111/1751-7915.13640)
Supplement: Supplementary file 3 — Data S2. Differentially bacterial genus in eight comparison groups. Mar, resume growth period; Apr, bolting period; May, maturation period; XL, loam; KL, sandy loam; DM, sandy soil; CK, plots without microbial product; T1, plots with microbial product. [file MBT2-14-488-s003.xlsx]

## Sheet: Apr_vs_Mar
Supplementary Data 2: Differentially bacterial genus in eight comparison groups. Mar, resume growth period; Apr, bolting period; May, maturation period; XL, loam; KL, sandy loam; DM, sandy soil; CK, plots without microbial product; T1, plots with microbial product.
genus	baseMean	log2FoldChange	pvalue	padj	Upregulated
Stenotrophomonas	12.6654	2.44454	2.74611e-15	6.31605e-14	Apr
Ferruginibacter	9.12869	-1.02379	0.000320035	0.000817868	Mar
Rhodoplanes	9.2693	-0.567903	0.0190591	0.0313113	Mar
Serratia	3.40677	2.42075	1.89695e-09	1.24657e-08	Apr
Nocardioides	10.1431	-0.675161	0.0364808	0.0498625	Mar
Sphingobacterium	2.73509	2.32558	1.22165e-09	1.12392e-08	Apr
Skermanella	13.7188	-0.612932	0.0334296	0.048055	Mar
Algoriphagus	6.27414	2.04217	4.28063e-07	1.96909e-06	Apr
Nitrosospira	22.1021	-0.950975	1.57399e-09	1.20673e-08	Mar
Knoellia	15.9656	-1.03199	3.06857e-08	1.76443e-07	Mar
Acidovorax	8.43799	-0.870473	0.00125721	0.00285528	Mar
Agromyces	10.8104	-0.439259	0.0253897	0.0389309	Mar
Rhizobium	2.70451	2.03607	6.02969e-07	2.5215e-06	Apr
Pseudomonas	197.281	1.78142	6.86573e-18	3.15823e-16	Apr
Duganella	16.9896	1.55137	2.49295e-07	1.27418e-06	Apr
Bacillus	37.8965	-1.28225	0.0013035	0.00285528	Mar
Gemmatimonas	7.8017	-0.935759	0.0108153	0.0184261	Mar
Cellvibrio	8.38754	1.35924	4.92797e-06	1.51124e-05	Apr
Marmoricola	32.6646	-0.505466	0.0249382	0.0389309	Mar
Sphingorhabdus	5.67931	1.33592	9.17288e-06	2.6372e-05	Apr
Flavobacterium	327.101	1.24529	1.62264e-11	2.48805e-10	Apr
Flavisolibacter	18.5829	-0.743187	0.00333688	0.0069771	Mar
Microvirga	19.2155	-1.06339	1.45631e-06	5.58252e-06	Mar
Methylophilus	23.5406	0.89967	2.41875e-05	6.54484e-05	Apr
Hydrogenophaga	13.1587	0.848291	0.000362311	0.000877174	Apr
Povalibacter	35.0572	-0.827662	2.52933e-06	8.31064e-06	Mar
Nitrospira	52.8104	-0.686706	7.33751e-10	8.43813e-09	Mar
Parasegetibacter	11.7965	-0.9457	0.00357922	0.00715843	Mar
Dyadobacter	6.32089	0.779574	0.0368549	0.0498625	Apr
Bradyrhizobium	8.42484	-0.561824	0.00570888	0.010942	Mar
Sphingopyxis	7.65691	0.619037	0.00975891	0.0179564	Apr
Sphingobium	9.23626	0.448879	0.0316335	0.0469401	Apr
Terrimonas	162.563	-0.83858	1.73977e-06	6.15611e-06	Mar
Lacibacter	11.9436	0.425089	0.0104287	0.0184261	Apr

## Sheet: May_vs_Mar
genus	baseMean	log2FoldChange	pvalue	padj	Upregulated
Methylotenera	8.90556	1.02636	2.93442e-06	5.62431e-06	May
Massilia	26.0463	-1.35114	8.90109e-15	4.0945e-14	Mar
Hydrogenophaga	15.1183	1.18562	6.84765e-09	1.9687e-08	May
Chryseobacterium	9.48861	3.69784	6.91848e-16	3.53611e-15	May
Ferruginibacter	8.84035	-1.28564	2.14867e-05	3.80149e-05	Mar
Microbacterium	14.8705	1.0833	0.000931529	0.00138227	May
Rhodoplanes	7.83938	-1.36978	7.82833e-08	1.71764e-07	Mar
Ensifer	13.7226	-0.586879	0.00410896	0.00555918	Mar
Dyadobacter	9.39227	1.64819	4.42638e-05	7.27191e-05	May
Nocardioides	9.11887	-1.13452	0.00139978	0.00201218	Mar
Sphingopyxis	8.79236	0.977216	5.50647e-06	1.01319e-05	May
Skermanella	12.8206	-0.941889	0.00578198	0.00718841	Mar
Duganella	12.0296	0.750381	0.0310305	0.035685	May
Nitrosospira	19.0256	-1.84624	2.04451e-33	3.13492e-32	Mar
Pirellula	10.8534	-0.807733	0.00183434	0.00255697	Mar
Knoellia	15.9746	-1.08311	7.39085e-08	1.71764e-07	Mar
Acidovorax	7.55119	-1.47175	3.82013e-07	7.64026e-07	Mar
Agromyces	10.7527	-0.48954	0.0082895	0.0100347	Mar
Sphingobacterium	27.8069	5.94732	6.49648e-51	2.98838e-49	May
Cellvibrio	9.44648	1.59175	5.15859e-08	1.31831e-07	May
Sphingobium	14.1795	1.41975	3.4194e-16	2.24703e-15	May
Bacillus	38.4261	-1.21779	0.00432973	0.0056905	Mar
Gemmatimonas	7.77801	-0.941819	0.0233773	0.0275732	Mar
Marmoricola	30.9564	-0.745941	0.00536221	0.00685172	Mar
Sphingorhabdus	8.34019	2.08342	1.07626e-13	4.50074e-13	May
Lacibacter	13.057	0.631184	0.000157982	0.000250592	May
Flavisolibacter	15.7937	-1.6002	9.97765e-09	2.69983e-08	Mar
Pseudoxanthomonas	20.6158	1.2131	6.84096e-16	3.53611e-15	May
Arthrobacter	120.788	-0.974545	4.81934e-13	1.84741e-12	Mar
Microvirga	18.8907	-1.15854	3.55351e-05	6.05413e-05	Mar
Serratia	10.0139	4.19211	1.10295e-28	1.2684e-27	May
Stenotrophomonas	28.6141	3.7911	4.62492e-41	1.06373e-39	May
Povalibacter	32.342	-1.31079	4.65782e-09	1.53043e-08	Mar
Nitrospira	50.9005	-0.886761	4.18918e-12	1.48232e-11	Mar
Parasegetibacter	10.8331	-1.57426	1.06911e-07	2.23541e-07	Mar
Algoriphagus	7.35643	2.39068	5.22307e-09	1.60174e-08	May
Bradyrhizobium	8.17539	-0.707335	0.000198129	0.000303797	Mar
Pseudomonas	122.307	0.784661	7.84139e-08	1.71764e-07	May
Terrimonas	147.251	-1.38691	8.403e-20	6.4423e-19	Mar
Rhizobium	8.04354	3.85556	4.44754e-26	4.09173e-25	May

## Sheet: Mar_XL_vs_DM
genus	baseMean	log2FoldChange	pvalue	padj	Upregulated
Opitutus	10.7573	-2.67835	3.66447e-06	1.4991e-05	XL
Hydrogenophaga	9.90139	-1.07773	0.00625896	0.0156474	XL
Microbacterium	9.97318	2.4802	4.85194e-05	0.000167952	DM
Rhodoplanes	11.3263	0.857407	0.0132075	0.0272634	DM
Ensifer	15.8754	1.58934	8.73194e-07	4.36597e-06	DM
Nocardioides	14.0762	2.56296	1.80711e-11	2.033e-10	DM
Duganella	10.4755	-1.71058	0.000342065	0.0010262	XL
Pirellula	16.0685	-0.939657	0.00184229	0.00518143	XL
Bacillus	54.4167	3.5251	4.84581e-37	2.18061e-35	DM
Gemmatimonas	7.77335	3.84866	9.90401e-13	1.4856e-11	DM
Marmoricola	39.3451	1.29869	1.97497e-10	1.77747e-09	DM
Blastopirellula	27.3865	2.93114	1.78836e-06	8.04764e-06	DM
Flavisolibacter	24.0743	-1.1066	0.000263511	0.000847	XL
Arthrobacter	171.416	0.685926	7.29912e-07	4.10576e-06	DM
Microvirga	25.6557	1.31997	2.18554e-09	1.63915e-08	DM
Stenotrophomonas	5.15501	-1.5147	0.00360627	0.009546	XL
Povalibacter	47.6683	-0.494769	0.0089126	0.0200533	XL
Parasegetibacter	19.182	-1.54523	2.78442e-08	1.78998e-07	XL
Bradyrhizobium	10.3544	0.839511	0.0133288	0.0272634	DM
Pseudomonas	92.5207	-0.483901	0.00750059	0.0177646	XL
Flavobacterium	212.658	-0.823489	2.10374e-05	7.88901e-05	XL
Terrimonas	223.212	-1.22756	2.18737e-19	4.92159e-18	XL

## Sheet: Apr_KL_vs_DM
genus	baseMean	log2FoldChange	pvalue	padj	Upregulated
Massilia	37.6183	-0.884105	0.000152377	0.000876168	KL
Hydrogenophaga	14.9468	-1.1138	0.00116779	0.00383703	KL
Ferruginibacter	4.10618	1.7269	0.00100857	0.00374934	DM
Dyadobacter	11.8598	-1.98645	4.23593e-07	3.24754e-06	KL
Nocardioides	11.569	1.07759	0.00216991	0.0066544	DM
Duganella	16.7877	-1.05369	0.0010596	0.00374934	KL
Bacillus	34.6289	1.19444	3.6145e-07	3.24754e-06	DM
Methylophilus	42.7913	-1.82105	6.83802e-09	7.86372e-08	KL
Marmoricola	33.9053	0.946093	0.000311372	0.00143231	DM
Arthrobacter	145.569	0.93305	1.49632e-10	2.29435e-09	DM
Microvirga	16.4245	1.03486	0.000227215	0.00116132	DM
Serratia	7.23663	-2.02373	0.000385298	0.00161124	KL
Nitrospira	42.1738	0.462285	0.00964808	0.0277382	DM
Algoriphagus	15.6755	-1.58967	0.000117768	0.000773905	KL
Pseudomonas	213.284	-1.67774	1.7273e-23	7.94559e-22	KL
Flavobacterium	521.139	-1.8014	7.36864e-12	1.69479e-10	KL

## Sheet: Apr_XL_vs_DM
genus	baseMean	log2FoldChange	pvalue	padj	Upregulated
Methylotenera	9.74756	-1.89805	0.000135695	0.000555117	XL
Opitutus	9.41802	-2.01428	0.000200545	0.000752044	XL
Hydrogenophaga	17.8922	-1.24639	0.000117835	0.000530257	XL
Microbacterium	8.92369	2.04095	0.0014766	0.00390865	DM
Ensifer	12.4647	1.43489	0.0103443	0.0232746	DM
Nocardioides	9.12207	3.05435	1.66377e-10	1.24783e-09	DM
Duganella	31.157	-1.99246	5.96142e-13	6.70659e-12	XL
Knoellia	12.2857	0.979549	0.00835068	0.0197779	DM
Bacillus	25.0085	5.36833	2.11937e-35	9.53715e-34	DM
Gemmatimonas	5.67715	3.82091	1.08676e-12	9.78088e-12	DM
Marmoricola	32.4208	1.48386	0.00276732	0.00691831	DM
Blastopirellula	12.6776	3.35484	1.44746e-07	8.14194e-07	DM
Sphingorhabdus	10.832	-1.16969	0.000693085	0.0019493	XL
Flavisolibacter	18.2397	-0.916458	0.0183646	0.0393527	XL
Microvirga	14.6808	2.09548	8.46116e-08	5.43931e-07	DM
Stenotrophomonas	20.4953	-0.875649	0.0197775	0.040454	XL
Povalibacter	27.6021	-0.895797	0.000336854	0.00108275	XL
Nitrospira	47.1495	0.45333	0.0234925	0.0459636	DM
Parasegetibacter	11.1897	-1.6923	0.00024435	0.000845826	XL
Pseudomonas	358.822	-2.38014	9.10686e-15	1.36603e-13	XL
Flavobacterium	366.352	-0.981669	5.43151e-06	2.71576e-05	XL
Terrimonas	142.684	-1.1851	2.42726e-19	5.46134e-18	XL
Rhizobium	5.7198	-2.43953	0.000469949	0.00140985	XL

## Sheet: May_KL_vs_DM
genus	baseMean	log2FoldChange	pvalue	padj	Upregulated
Hydrogenophaga	23.7784	-0.941653	1.34671e-06	2.94995e-06	KL
Chryseobacterium	27.6415	-3.77486	1.47492e-24	1.69616e-23	KL
Ferruginibacter	5.46525	3.13492	4.17241e-09	1.37093e-08	DM
Ensifer	15.1644	0.613909	0.00998772	0.0143573	DM
Dyadobacter	18.6222	-3.67638	7.42363e-23	6.82974e-22	KL
Nocardioides	9.26271	2.18588	1.46496e-07	3.7438e-07	DM
Sphingopyxis	13.561	-0.751151	0.00513229	0.00761566	KL
Skermanella	11.6617	1.85505	0.00159396	0.00252836	DM
Duganella	13.1187	-2.60275	2.3241e-12	9.71896e-12	KL
Nitrosospira	9.11292	1.13816	0.000409128	0.000723841	DM
Knoellia	13.0797	1.38122	7.87414e-06	1.64641e-05	DM
Agromyces	9.87162	0.944406	0.0040598	0.00622503	DM
Sphingobacterium	72.4969	-1.8254	1.11484e-06	2.56413e-06	KL
Pedobacter	24.6763	-4.48992	1.58161e-26	2.42514e-25	KL
Cellvibrio	17.1024	-1.80985	4.59112e-08	1.2423e-07	KL
Sphingobium	25.8394	-0.466178	0.0234377	0.0317098	KL
Bacillus	38.7718	2.65068	1.65054e-18	9.49058e-18	DM
Gemmatimonas	8.6494	2.33385	1.31273e-05	2.62547e-05	DM
Marmoricola	34.8785	1.85309	1.05419e-11	3.73022e-11	DM
Blastopirellula	32.1181	1.35172	0.000253949	0.000467266	DM
Sphingorhabdus	11.8918	-0.76539	0.0199335	0.0277862	KL
Flavisolibacter	7.76179	1.83679	0.000713098	0.00117152	DM
Arthrobacter	98.0483	1.2937	2.82611e-19	2.16669e-18	DM
Microvirga	18.1324	2.45372	9.80926e-13	4.51226e-12	DM
Serratia	28.3984	-2.20402	8.98694e-16	4.59332e-15	KL
Stenotrophomonas	67.9378	-1.68116	8.33886e-19	5.47982e-18	KL
Povalibacter	22.3659	1.48619	0.000693597	0.00117152	DM
Nitrospira	44.4118	1.10634	2.25572e-07	5.46121e-07	DM
Parasegetibacter	4.57459	1.1433	0.02945	0.0387057	DM
Algoriphagus	17.7461	-3.20713	7.63782e-12	2.92783e-11	KL
Bradyrhizobium	7.67935	1.4155	1.69624e-05	3.25112e-05	DM
Pseudomonas	159.916	-1.22965	1.82376e-28	4.19465e-27	KL
Flavobacterium	250.226	-2.65695	9.22416e-58	4.24311e-56	KL
Terrimonas	84.5942	0.796241	1.00665e-08	2.89411e-08	DM
Rhizobium	17.8822	-2.40892	8.35487e-09	2.56216e-08	KL

## Sheet: May_XL_vs_DM
genus	baseMean	log2FoldChange	pvalue	padj	Upregulated
Opitutus	10.814	-2.32812	9.81408e-06	4.10407e-05	XL
Hydrogenophaga	23.1872	-0.851791	0.00125798	0.00304564	XL
Microbacterium	23.425	0.797191	0.0270715	0.0478957	DM
Rhodoplanes	4.55086	1.54574	0.0229464	0.0422214	DM
Ensifer	13.6956	1.34196	0.000105621	0.000269922	DM
Dyadobacter	8.66899	-2.54068	3.2557e-05	0.000120633	XL
Nocardioides	8.97414	3.80446	1.00148e-10	5.11865e-10	DM
Skermanella	13.5235	1.49501	0.00862943	0.0180434	DM
Duganella	17.332	-3.07747	5.01679e-13	3.29675e-12	XL
Knoellia	15.4512	1.06349	0.011996	0.0229924	DM
Pedobacter	17.3294	-3.9818	4.20088e-16	3.86481e-15	XL
Cellvibrio	12.76	-1.27406	0.00712968	0.0163983	XL
Bacillus	37.6369	5.82737	1.19315e-29	2.74424e-28	DM
Gemmatimonas	8.38422	4.19006	4.60629e-10	2.11889e-09	DM
Marmoricola	35.5161	2.51189	1.55878e-11	8.963e-11	DM
Blastopirellula	25.4159	5.84438	5.02712e-21	7.70825e-20	DM
Sphingorhabdus	18.7148	-1.61713	3.70604e-05	0.00012177	XL
Arthrobacter	122.389	0.738242	3.4092e-05	0.000120633	DM
Microvirga	19.4704	2.93391	2.51307e-13	1.92668e-12	DM
Stenotrophomonas	49.0338	-1.02367	7.96471e-05	0.000215516	XL
Povalibacter	28.326	0.777356	0.00931967	0.0186393	DM
Nitrospira	51.43	0.801355	4.34519e-05	0.000133192	DM
Algoriphagus	6.96541	-1.55961	0.00749333	0.016414	XL
Pseudomonas	175.827	-1.42041	2.92621e-18	3.36514e-17	XL
Flavobacterium	242.782	-2.65056	2.13191e-33	9.80679e-32	XL
Rhizobium	13.7724	-1.99023	4.63275e-05	0.000133192	XL

## Sheet: Apr_XL_CK_vs_T1
genus	baseMean	log2FoldChange	pvalue	padj	Upregulated
Methylotenera	15.1369	-1.2631	0.0012795	0.0111645	CK
Microbacterium	4.41668	3.14644	0.00176602	0.0111645	T1
Ensifer	7.98057	2.85836	2.37656e-05	0.000348562	T1
Dyadobacter	3.90256	2.93292	0.00177616	0.0111645	T1
Agromyces	13.3308	0.860389	0.0110668	0.0486941	T1
Arthrobacter	241.927	1.57935	1.53405e-38	6.74982e-37	T1
Serratia	5.3251	3.46324	0.00014092	0.00155012	T1
Nitrospira	44.0438	-0.598379	0.00365306	0.0200918	CK
Algoriphagus	3.5044	2.21805	0.00607721	0.0297108	T1
Pseudomonas	587.306	1.42516	9.71321e-13	2.13691e-11	T1
