# Supplementary material for: Synthetic community with six Pseudomonas strains screened from garlic rhizosphere microbiome promotes plant growth
Source: Microb Biotechnol. 2020 Aug 6;14(2):488–502. doi: 10.1111/1751-7915.13640 (PMC7936309; doi:10.1111/1751-7915.13640)
Supplement: Supplementary file 4 — Data S3. Outputs of co‐occurrence networks in igraph object . Mar, resume growth period; Apr, bolting period; May, maturation period; XL, loam; KL, sandy loam; DM, sandy soil. [file MBT2-14-488-s004.xlsx]

## Sheet: Mar_igraph_col
Supplementary Data 3 : Outputs of co-occurrence networks in igraph object . Mar, resume growth period; Apr, bolting period; May, maturation period; XL, loam; KL, sandy loam; DM, sandy soil.
ASV810	ASV63	0.686185
ASV810	ASV17	-0.659289
ASV121	ASV136	0.660113
ASV121	ASV32	0.667336
ASV121	ASV313	0.660959
ASV121	ASV45	0.683489
ASV121	ASV794	0.67129
ASV121	ASV5	-0.757741
ASV121	ASV43	0.741914
ASV121	ASV6	-0.712695
ASV121	ASV213	-0.695617
ASV121	ASV2	0.732153
ASV13	ASV794	-0.729087
ASV13	ASV6	0.738458
ASV326	ASV99	-0.672068
ASV326	ASV5	-0.686553
ASV63	ASV287	0.657905
ASV522	ASV5	0.654766
ASV136	ASV19	0.686059
ASV136	ASV32	0.772439
ASV136	ASV313	0.697948
ASV136	ASV114	-0.686329
ASV136	ASV45	0.83062
ASV136	ASV103	0.702662
ASV136	ASV181	0.733967
ASV136	ASV5	-0.739343
ASV136	ASV31	-0.687361
ASV136	ASV86	0.651661
ASV136	ASV42	0.661749
ASV136	ASV258	-0.720857
ASV136	ASV117	0.656871
ASV67	ASV941	0.704341
ASV67	ASV38	-0.693578
ASV67	ASV535	0.650382
ASV19	ASV32	0.735124
ASV19	ASV30	0.788882
ASV19	ASV45	0.785484
ASV19	ASV5	-0.670673
ASV19	ASV42	0.664995
ASV19	ASV858	-0.655779
ASV19	ASV662	-0.721005
ASV212	ASV38	-0.737956
ASV212	ASV77	0.679579
ASV212	ASV213	0.677297
ASV347	ASV87	0.658804
ASV347	ASV270	0.670744
ASV347	ASV86	0.670963
ASV1152	ASV256	0.660778
ASV32	ASV30	0.675106
ASV32	ASV114	-0.689598
ASV32	ASV45	0.827037
ASV32	ASV5	-0.774485
ASV32	ASV31	-0.679915
ASV32	ASV239	-0.721419
ASV32	ASV43	0.690952
ASV32	ASV42	0.685819
ASV32	ASV258	-0.651625
ASV32	ASV77	-0.67551
ASV32	ASV858	-0.657931
ASV32	ASV2	0.772728
ASV32	ASV1	-0.736854
ASV32	ASV662	-0.744751
ASV941	ASV662	0.718157
ASV505	ASV2	-0.745294
ASV313	ASV160	0.65359
ASV313	ASV103	0.657216
ASV313	ASV181	0.686987
ASV313	ASV5	-0.779674
ASV313	ASV43	0.783746
ASV313	ASV28	-0.669704
ASV313	ASV258	-0.680916
ASV313	ASV77	-0.731382
ASV160	ASV43	0.742664
ASV160	ASV298	0.694498
ASV162	ASV794	-0.695477
ASV38	ASV535	-0.735267
ASV38	ASV5	-0.650974
ASV38	ASV77	-0.65594
ASV38	ASV213	-0.683992
ASV38	ASV662	-0.657985
ASV30	ASV45	0.807131
ASV30	ASV314	-0.677633
ASV30	ASV42	0.670496
ASV30	ASV213	-0.733006
ASV30	ASV1	-0.727111
ASV808	ASV42	0.742345
ASV127	ASV239	-0.651187
ASV114	ASV42	-0.653212
ASV252	ASV603	-0.65469
ASV45	ASV103	0.716897
ASV45	ASV181	0.688372
ASV45	ASV270	0.675808
ASV45	ASV5	-0.77293
ASV45	ASV42	0.730161
ASV45	ASV258	-0.692586
ASV45	ASV77	-0.717929
ASV45	ASV6	-0.685956
ASV45	ASV213	-0.654959
ASV45	ASV2	0.689928
ASV45	ASV1	-0.766277
ASV76	ASV56	-0.668155
ASV103	ASV181	0.678741
ASV103	ASV5	-0.700246
ASV103	ASV43	0.704419
ASV181	ASV5	-0.727049
ASV181	ASV258	-0.761363
ASV181	ASV117	0.691082
ASV270	ASV5	-0.674696
ASV270	ASV86	0.774253
ASV270	ASV740	0.663513
ASV270	ASV6	-0.662471
ASV270	ASV2	0.661722
ASV794	ASV258	-0.669633
ASV794	ASV6	-0.714998
ASV794	ASV175	-0.696618
ASV794	ASV2	0.65675
ASV587	ASV2	0.701445
ASV1160	ASV39	0.719195
ASV99	ASV5	0.720508
ASV99	ASV258	0.6572
ASV5	ASV86	-0.650629
ASV5	ASV43	-0.738913
ASV5	ASV28	0.653913
ASV5	ASV258	0.733466
ASV5	ASV77	0.748497
ASV5	ASV6	0.690254
ASV5	ASV213	0.670931
ASV5	ASV2	-0.73929
ASV5	ASV1	0.689774
ASV5	ASV662	0.724076
ASV39	ASV554	0.669595
ASV239	ASV169	-0.673248
ASV239	ASV1	0.744444
ASV478	ASV662	0.672507
ASV86	ASV1	-0.676615
ASV43	ASV77	-0.698328
ASV43	ASV2	0.764123
ASV43	ASV662	-0.651622
ASV60	ASV17	0.72842
ASV60	ASV3	-0.655791
ASV42	ASV1	-0.728692
ASV258	ASV6	0.671937
ASV258	ASV2	-0.682755
ASV77	ASV213	0.70057
ASV77	ASV2	-0.677725
ASV77	ASV662	0.687433
ASV213	ASV2	-0.693801
ASV858	ASV662	0.693285
ASV2	ASV1	-0.708723

## Sheet: Apr_igraph_col
ASV776	ASV882	0.913363
ASV776	ASV515	0.724048
ASV776	ASV688	0.719237
ASV776	ASV774	0.672845
ASV776	ASV28	-0.650244
ASV776	ASV357	0.654499
ASV209	ASV810	0.652632
ASV209	ASV132	0.692512
ASV209	ASV3	-0.704699
ASV810	ASV780	0.713888
ASV810	ASV32	0.681552
ASV810	ASV270	0.699331
ASV810	ASV215	0.753718
ASV121	ASV326	0.701933
ASV121	ASV420	0.747759
ASV121	ASV347	0.741191
ASV121	ASV168	0.795419
ASV121	ASV313	0.714946
ASV121	ASV160	0.699924
ASV121	ASV132	0.774954
ASV121	ASV256	0.714449
ASV121	ASV45	0.812376
ASV121	ASV332	0.862026
ASV121	ASV103	0.732618
ASV121	ASV181	0.813201
ASV121	ASV270	0.669149
ASV121	ASV57	0.731229
ASV121	ASV688	0.676989
ASV121	ASV365	0.686765
ASV121	ASV86	0.774752
ASV121	ASV740	0.698783
ASV121	ASV169	0.704858
ASV121	ASV56	0.65521
ASV121	ASV298	0.655283
ASV121	ASV350	0.664355
ASV121	ASV3	-0.68257
ASV13	ASV63	0.656685
ASV13	ASV77	0.806511
ASV13	ASV2	-0.794621
ASV326	ASV606	0.793395
ASV326	ASV420	0.785866
ASV326	ASV347	0.694314
ASV326	ASV168	0.847927
ASV326	ASV313	0.695684
ASV326	ASV160	0.708611
ASV326	ASV132	0.71577
ASV326	ASV536	0.672929
ASV326	ASV45	0.7615
ASV326	ASV332	0.788252
ASV326	ASV181	0.776543
ASV326	ASV270	0.770271
ASV326	ASV57	0.651048
ASV326	ASV688	0.772403
ASV326	ASV25	-0.666678
ASV326	ASV774	0.74468
ASV326	ASV365	0.656344
ASV326	ASV86	0.671801
ASV326	ASV312	0.729045
ASV326	ASV740	0.876912
ASV326	ASV169	0.743951
ASV326	ASV56	0.695538
ASV326	ASV357	0.750368
ASV326	ASV317	0.689695
ASV326	ASV3	-0.702191
ASV135	ASV137	0.688306
ASV135	ASV138	0.770386
ASV69	ASV249	-0.671596
ASV63	ASV67	-0.699872
ASV63	ASV212	-0.760987
ASV63	ASV66	-0.734732
ASV63	ASV5	-0.735371
ASV63	ASV42	0.751911
ASV522	ASV898	0.73426
ASV606	ASV38	0.653152
ASV606	ASV263	0.700395
ASV606	ASV45	0.656375
ASV606	ASV688	0.697269
ASV606	ASV58	0.685792
ASV606	ASV836	0.687038
ASV606	ASV774	0.72617
ASV606	ASV89	0.68735
ASV606	ASV740	0.741749
ASV606	ASV556	0.704709
ASV606	ASV169	0.703417
ASV606	ASV357	0.728892
ASV780	ASV270	0.72506
ASV780	ASV1224	0.675789
ASV780	ASV358	0.721534
ASV780	ASV493	0.697842
ASV136	ASV137	0.735247
ASV136	ASV313	0.732752
ASV136	ASV270	0.729017
ASV136	ASV317	0.826891
ASV238	ASV252	0.650277
ASV67	ASV5	0.747478
ASV67	ASV94	0.708849
ASV67	ASV177	0.775742
ASV979	ASV791	0.720577
ASV19	ASV536	0.659944
ASV19	ASV114	0.658257
ASV19	ASV57	0.666464
ASV19	ASV139	0.698915
ASV19	ASV317	0.716965
ASV19	ASV3	-0.725496
ASV18	ASV171	-0.660962
ASV420	ASV347	0.708917
ASV420	ASV191	0.719271
ASV420	ASV32	0.807307
ASV420	ASV168	0.876193
ASV420	ASV160	0.768889
ASV420	ASV162	0.689871
ASV420	ASV38	0.723435
ASV420	ASV536	0.677099
ASV420	ASV256	0.669801
ASV420	ASV45	0.842362
ASV420	ASV287	0.728635
ASV420	ASV332	0.792028
ASV420	ASV103	0.700325
ASV420	ASV181	0.799554
ASV420	ASV270	0.694771
ASV420	ASV365	0.740427
ASV420	ASV86	0.765007
ASV420	ASV312	0.683728
ASV420	ASV28	-0.699357
ASV420	ASV740	0.652716
ASV420	ASV117	0.67727
ASV420	ASV357	0.774792
ASV420	ASV317	0.650487
ASV420	ASV3	-0.780182
ASV425	ASV127	0.65943
ASV425	ASV181	0.658942
ASV425	ASV25	-0.695274
ASV212	ASV42	-0.800329
ASV413	ASV1024	0.749231
ASV413	ASV556	0.73962
ASV11	ASV32	-0.761228
ASV11	ASV155	0.727809
ASV11	ASV45	-0.706504
ASV11	ASV287	-0.677208
ASV11	ASV86	-0.656322
ASV11	ASV43	-0.697244
ASV347	ASV32	0.720928
ASV347	ASV168	0.757287
ASV347	ASV313	0.766385
ASV347	ASV132	0.714614
ASV347	ASV256	0.809335
ASV347	ASV45	0.842785
ASV347	ASV332	0.815647
ASV347	ASV181	0.709255
ASV347	ASV270	0.657652
ASV347	ASV86	0.810395
ASV347	ASV169	0.718457
ASV347	ASV117	0.681715
ASV882	ASV688	0.798029
ASV882	ASV774	0.713811
ASV882	ASV312	0.68431
ASV882	ASV169	0.700741
ASV791	ASV916	0.717698
ASV1152	ASV508	0.678551
ASV137	ASV15	-0.669763
ASV137	ASV332	0.666167
ASV137	ASV270	0.664502
ASV137	ASV1	-0.664021
ASV191	ASV32	0.703498
ASV191	ASV168	0.714582
ASV191	ASV313	0.665653
ASV191	ASV162	0.663161
ASV191	ASV38	0.788572
ASV191	ASV45	0.822866
ASV191	ASV287	0.741236
ASV191	ASV76	0.772612
ASV191	ASV332	0.70346
ASV191	ASV181	0.708756
ASV191	ASV57	0.685461
ASV191	ASV25	-0.763196
ASV191	ASV86	0.802813
ASV191	ASV54	0.734274
ASV191	ASV42	0.704128
ASV191	ASV740	0.656162
ASV32	ASV168	0.712126
ASV32	ASV313	0.68159
ASV32	ASV38	0.726523
ASV32	ASV256	0.683999
ASV32	ASV45	0.78313
ASV32	ASV287	0.715726
ASV32	ASV76	0.675507
ASV32	ASV332	0.770503
ASV32	ASV270	0.700477
ASV32	ASV86	0.779193
ASV32	ASV317	0.664497
ASV534	ASV945	0.796246
ASV854	ASV808	0.7497
ASV854	ASV794	0.692688
ASV755	ASV263	0.711488
ASV755	ASV836	0.668045
ASV755	ASV556	0.679545
ASV755	ASV350	0.671154
ASV168	ASV160	0.81908
ASV168	ASV132	0.739387
ASV168	ASV38	0.687707
ASV168	ASV536	0.738469
ASV168	ASV256	0.670128
ASV168	ASV45	0.843612
ASV168	ASV76	0.65358
ASV168	ASV332	0.795686
ASV168	ASV103	0.716695
ASV168	ASV181	0.920946
ASV168	ASV270	0.692853
ASV168	ASV688	0.682231
ASV168	ASV25	-0.665775
ASV168	ASV365	0.817601
ASV168	ASV86	0.754864
ASV168	ASV312	0.683463
ASV168	ASV740	0.703146
ASV168	ASV556	0.734798
ASV168	ASV169	0.729372
ASV168	ASV117	0.692675
ASV168	ASV56	0.694173
ASV168	ASV357	0.779535
ASV168	ASV317	0.745318
ASV168	ASV3	-0.736838
ASV22	ASV114	0.661458
ASV313	ASV132	0.717712
ASV313	ASV38	0.718874
ASV313	ASV256	0.707306
ASV313	ASV45	0.775728
ASV313	ASV332	0.795484
ASV313	ASV103	0.654067
ASV313	ASV181	0.651039
ASV313	ASV270	0.734953
ASV313	ASV57	0.738732
ASV313	ASV25	-0.651943
ASV313	ASV86	0.821924
ASV313	ASV42	0.692088
ASV313	ASV740	0.660598
ASV313	ASV169	0.651977
ASV313	ASV317	0.782715
ASV160	ASV132	0.670621
ASV160	ASV536	0.717063
ASV160	ASV45	0.720591
ASV160	ASV332	0.700517
ASV160	ASV181	0.88715
ASV160	ASV365	0.789829
ASV160	ASV86	0.670151
ASV160	ASV298	0.747115
ASV160	ASV3	-0.689244
ASV162	ASV287	0.698193
ASV162	ASV76	0.694215
ASV162	ASV332	0.691042
ASV162	ASV25	-0.70906
ASV162	ASV774	0.658606
ASV162	ASV28	-0.660843
ASV162	ASV945	0.669329
ASV162	ASV357	0.665383
ASV132	ASV536	0.730254
ASV132	ASV127	0.664625
ASV132	ASV256	0.681394
ASV132	ASV45	0.693556
ASV132	ASV332	0.769618
ASV132	ASV181	0.739854
ASV132	ASV270	0.685795
ASV132	ASV57	0.757121
ASV132	ASV688	0.651759
ASV132	ASV249	0.663651
ASV132	ASV86	0.657287
ASV132	ASV740	0.686374
ASV132	ASV169	0.683778
ASV132	ASV3	-0.686431
ASV459	ASV556	0.709888
ASV66	ASV5	0.816862
ASV66	ASV42	-0.708863
ASV66	ASV68	0.657039
ASV38	ASV127	0.668123
ASV38	ASV263	0.685147
ASV38	ASV45	0.825915
ASV38	ASV76	0.669164
ASV38	ASV181	0.656543
ASV38	ASV57	0.744415
ASV38	ASV688	0.665249
ASV38	ASV25	-0.721602
ASV38	ASV86	0.839829
ASV38	ASV54	0.76789
ASV38	ASV42	0.661317
ASV38	ASV169	0.679681
ASV38	ASV117	0.811872
ASV38	ASV419	0.778502
ASV38	ASV357	0.738505
ASV38	ASV317	0.735723
ASV38	ASV3	-0.654551
ASV30	ASV103	0.65321
ASV30	ASV258	-0.6507
ASV155	ASV5	0.809372
ASV155	ASV519	0.721126
ASV15	ASV2	-0.738572
ASV15	ASV1	0.673591
ASV808	ASV794	0.677735
ASV536	ASV181	0.708422
ASV536	ASV57	0.79804
ASV536	ASV365	0.720887
ASV536	ASV317	0.658404
ASV536	ASV3	-0.828261
ASV127	ASV25	-0.739505
ASV127	ASV86	0.674627
ASV127	ASV317	0.743503
ASV263	ASV45	0.651764
ASV263	ASV86	0.658996
ASV263	ASV169	0.744849
ASV263	ASV117	0.668053
ASV263	ASV357	0.719066
ASV728	ASV587	0.676106
ASV728	ASV470	0.665148
ASV728	ASV1024	0.687251
ASV728	ASV493	0.720961
ASV728	ASV1155	0.692688
ASV256	ASV45	0.763755
ASV256	ASV332	0.763338
ASV256	ASV270	0.724794
ASV256	ASV62	0.662001
ASV256	ASV86	0.736661
ASV256	ASV215	0.671911
ASV256	ASV169	0.73803
ASV256	ASV1	-0.666135
ASV45	ASV287	0.696178
ASV45	ASV76	0.665442
ASV45	ASV332	0.818044
ASV45	ASV181	0.813564
ASV45	ASV270	0.673015
ASV45	ASV57	0.692508
ASV45	ASV25	-0.767218
ASV45	ASV365	0.702344
ASV45	ASV86	0.89795
ASV45	ASV54	0.717588
ASV45	ASV42	0.695227
ASV45	ASV740	0.68041
ASV45	ASV169	0.798428
ASV45	ASV117	0.818421
ASV45	ASV419	0.66094
ASV45	ASV357	0.772788
ASV45	ASV317	0.688396
ASV287	ASV76	0.66662
ASV287	ASV25	-0.682735
ASV76	ASV332	0.693378
ASV76	ASV25	-0.691649
ASV332	ASV103	0.769349
ASV332	ASV181	0.784817
ASV332	ASV270	0.786129
ASV332	ASV57	0.709558
ASV332	ASV688	0.660977
ASV332	ASV836	0.685976
ASV332	ASV365	0.695647
ASV332	ASV86	0.850557
ASV332	ASV740	0.738537
ASV332	ASV56	0.703868
ASV332	ASV298	0.694314
ASV332	ASV3	-0.676099
ASV103	ASV181	0.677693
ASV103	ASV688	0.650475
ASV103	ASV221	0.700552
ASV103	ASV86	0.717421
ASV181	ASV92	0.724013
ASV181	ASV270	0.669841
ASV181	ASV25	-0.671931
ASV181	ASV365	0.802915
ASV181	ASV86	0.747137
ASV181	ASV740	0.717584
ASV181	ASV556	0.686442
ASV181	ASV169	0.750239
ASV181	ASV117	0.724329
ASV181	ASV357	0.746383
ASV181	ASV298	0.727001
ASV181	ASV317	0.710554
ASV181	ASV3	-0.73895
ASV92	ASV138	0.714753
ASV92	ASV298	0.708122
ASV270	ASV774	0.795955
ASV270	ASV740	0.743263
ASV270	ASV493	0.756794
ASV270	ASV317	0.733386
ASV1224	ASV493	0.719862
ASV1224	ASV719	0.675519
ASV794	ASV1160	0.665148
ASV794	ASV508	0.720961
ASV587	ASV688	0.694084
ASV587	ASV312	0.705569
ASV587	ASV1024	0.65841
ASV150	ASV215	0.66841
ASV57	ASV41	0.651534
ASV57	ASV249	0.660106
ASV57	ASV86	0.784173
ASV57	ASV410	0.722044
ASV57	ASV740	0.698997
ASV57	ASV3	-0.80147
ASV64	ASV6	-0.680772
ASV787	ASV803	0.678551
ASV688	ASV385	0.705476
ASV688	ASV774	0.795311
ASV688	ASV86	0.653048
ASV688	ASV312	0.838101
ASV688	ASV740	0.772161
ASV688	ASV169	0.750586
ASV688	ASV357	0.675748
ASV385	ASV312	0.724065
ASV385	ASV907	0.682616
ASV5	ASV42	-0.694423
ASV836	ASV945	0.702267
ASV25	ASV86	-0.740979
ASV25	ASV54	-0.654276
ASV25	ASV42	-0.758563
ASV25	ASV740	-0.679994
ASV25	ASV68	0.662168
ASV25	ASV169	-0.662229
ASV25	ASV117	-0.685231
ASV774	ASV312	0.650119
ASV774	ASV740	0.732428
ASV774	ASV508	0.669921
ASV774	ASV317	0.67821
ASV774	ASV164	0.660677
ASV796	ASV314	0.805789
ASV849	ASV662	0.859746
ASV138	ASV298	0.70316
ASV249	ASV3	-0.698001
ASV89	ASV117	0.699651
ASV89	ASV357	0.651148
ASV89	ASV164	0.679931
ASV167	ASV54	0.677284
ASV167	ASV60	0.675998
ASV365	ASV312	0.721221
ASV365	ASV298	0.734343
ASV365	ASV3	-0.692593
ASV139	ASV317	0.684901
ASV86	ASV54	0.664628
ASV86	ASV42	0.745949
ASV86	ASV169	0.714822
ASV86	ASV117	0.738848
ASV86	ASV419	0.682984
ASV86	ASV317	0.710426
ASV54	ASV169	0.651766
ASV54	ASV117	0.664163
ASV54	ASV419	0.667561
ASV54	ASV357	0.712571
ASV54	ASV317	0.659911
ASV43	ASV68	-0.721182
ASV60	ASV357	0.654682
ASV42	ASV68	-0.680226
ASV312	ASV56	0.676385
ASV312	ASV357	0.673751
ASV312	ASV3	-0.661674
ASV312	ASV907	0.707189
ASV519	ASV68	0.716954
ASV28	ASV3	0.719096
ASV740	ASV169	0.709697
ASV740	ASV916	0.738652
ASV77	ASV2	-0.701636
ASV493	ASV1155	0.696643
ASV556	ASV419	0.70659
ASV556	ASV56	0.707413
ASV556	ASV357	0.802388
ASV175	ASV982	0.680359
ASV169	ASV117	0.71472
ASV169	ASV357	0.745978
ASV117	ASV419	0.687712
ASV117	ASV357	0.73637
ASV117	ASV317	0.651573
ASV419	ASV357	0.757861
ASV2	ASV1	-0.738772
ASV357	R	-0.663442
ASV1	ASV298	-0.65343

## Sheet: May_igraph_col
ASV72	ASV121	-0.701049
ASV72	ASV63	0.776845
ASV72	ASV122	0.675955
ASV72	ASV11	0.704775
ASV72	ASV237	0.692866
ASV72	ASV30	-0.736275
ASV72	ASV87	-0.689313
ASV72	ASV114	-0.731118
ASV72	ASV47	0.818416
ASV72	ASV219	0.669017
ASV72	ASV57	-0.818493
ASV72	ASV41	-0.698166
ASV72	ASV86	-0.659702
ASV72	ASV70	0.695756
ASV72	ASV2	-0.78377
ASV72	ASV392	-0.745237
ASV776	ASV508	0.832119
ASV434	ASV95	-0.751832
ASV434	ASV18	-0.687318
ASV434	ASV444	0.673519
ASV434	ASV31	-0.710404
ASV434	ASV60	0.667454
ASV434	ASV358	0.661864
ASV434	ASV519	0.750939
ASV434	ASV170	0.797722
ASV434	ASV556	0.701548
ASV434	ASV6	-0.74322
ASV264	ASV959	0.691739
ASV121	ASV212	-0.67792
ASV121	ASV11	-0.744428
ASV121	ASV168	0.731074
ASV121	ASV30	0.805503
ASV121	ASV87	0.661451
ASV121	ASV45	0.733999
ASV121	ASV37	-0.766101
ASV121	ASV57	0.725075
ASV121	ASV25	-0.709694
ASV121	ASV86	0.681086
ASV121	ASV54	-0.713821
ASV121	ASV169	0.729378
ASV121	ASV1	-0.720511
ASV121	ASV164	0.717405
ASV13	ASV150	0.700421
ASV13	ASV28	-0.700069
ASV13	ASV392	0.675397
ASV326	ASV313	0.701787
ASV326	ASV181	0.712369
ASV69	ASV95	0.696269
ASV69	ASV18	0.747174
ASV69	ASV212	-0.723601
ASV69	ASV32	0.700609
ASV69	ASV568	-0.725091
ASV69	ASV168	0.729039
ASV69	ASV114	0.668324
ASV69	ASV59	0.663523
ASV69	ASV86	0.714261
ASV69	ASV54	-0.715412
ASV69	ASV60	-0.780881
ASV69	ASV519	-0.777562
ASV69	ASV170	-0.716621
ASV69	ASV2	0.721385
ASV69	ASV491	-0.708305
ASV69	ASV1	-0.7637
ASV95	ASV18	0.681052
ASV95	ASV11	-0.667476
ASV95	ASV237	-0.697788
ASV95	ASV444	-0.668817
ASV95	ASV60	-0.77536
ASV95	ASV170	-0.699812
ASV95	ASV556	-0.679686
ASV95	ASV6	0.742404
ASV95	ASV1	-0.676181
ASV63	ASV136	-0.659152
ASV63	ASV19	-0.66975
ASV63	ASV18	-0.669805
ASV63	ASV122	0.766856
ASV63	ASV11	0.717049
ASV63	ASV237	0.742909
ASV63	ASV52	0.712646
ASV63	ASV132	-0.665411
ASV63	ASV444	0.723721
ASV63	ASV87	-0.733357
ASV63	ASV114	-0.844981
ASV63	ASV47	0.775511
ASV63	ASV57	-0.788491
ASV63	ASV171	0.713388
ASV63	ASV302	-0.737986
ASV63	ASV31	-0.743609
ASV63	ASV59	-0.69066
ASV63	ASV39	0.716536
ASV63	ASV86	-0.660329
ASV63	ASV54	0.667637
ASV63	ASV60	0.816641
ASV63	ASV358	0.714325
ASV63	ASV70	0.86548
ASV63	ASV170	0.771445
ASV63	ASV556	0.753799
ASV63	ASV2	-0.913185
ASV63	ASV392	-0.69142
ASV522	ASV469	0.740882
ASV606	ASV37	-0.658757
ASV780	ASV1248	0.9992
ASV780	ASV265	0.735342
ASV110	ASV18	-0.687683
ASV110	ASV1	0.671349
ASV407	ASV1	0.656178
ASV136	ASV19	0.745878
ASV136	ASV122	-0.701456
ASV136	ASV11	-0.68782
ASV136	ASV137	0.713868
ASV136	ASV32	0.720673
ASV136	ASV162	0.665415
ASV136	ASV132	0.741314
ASV136	ASV87	0.686018
ASV136	ASV114	0.690187
ASV136	ASV47	-0.664432
ASV136	ASV219	-0.660035
ASV136	ASV57	0.747474
ASV136	ASV59	0.668979
ASV136	ASV39	-0.686097
ASV136	ASV62	-0.735368
ASV136	ASV86	0.680704
ASV136	ASV28	-0.733622
ASV136	ASV169	0.708139
ASV136	ASV2	0.71839
ASV136	ASV164	0.7367
ASV136	ASV3	-0.743817
ASV19	ASV18	0.70404
ASV19	ASV237	-0.675473
ASV19	ASV162	0.679575
ASV19	ASV132	0.758562
ASV19	ASV114	0.707434
ASV19	ASV92	0.730809
ASV19	ASV219	-0.658547
ASV19	ASV57	0.705772
ASV19	ASV171	-0.750101
ASV19	ASV41	0.682162
ASV19	ASV59	0.711225
ASV19	ASV54	-0.76786
ASV19	ASV60	-0.690464
ASV19	ASV2	0.665925
ASV19	ASV491	-0.712217
ASV19	ASV1	-0.690965
ASV19	ASV164	0.665101
ASV18	ASV16	0.692137
ASV18	ASV237	-0.688414
ASV18	ASV32	0.657502
ASV18	ASV568	-0.726663
ASV18	ASV30	0.662153
ASV18	ASV444	-0.762884
ASV18	ASV114	0.737077
ASV18	ASV150	0.673448
ASV18	ASV57	0.717953
ASV18	ASV171	-0.682069
ASV18	ASV302	0.668698
ASV18	ASV60	-0.754833
ASV18	ASV358	-0.6866
ASV18	ASV519	-0.738936
ASV18	ASV170	-0.790334
ASV18	ASV556	-0.715843
ASV18	ASV2	0.708248
ASV18	ASV1	-0.723324
ASV420	ASV425	0.678432
ASV420	ASV160	0.813804
ASV420	ASV255	0.662754
ASV420	ASV181	0.799641
ASV420	ASV508	0.784693
ASV425	ASV160	0.736697
ASV425	ASV127	0.71725
ASV425	ASV181	0.674157
ASV425	ASV508	0.685763
ASV425	ASV17	-0.675287
ASV212	ASV168	-0.676258
ASV212	ASV577	-0.668182
ASV212	ASV86	-0.696635
ASV413	ASV536	0.670819
ASV16	ASV32	0.661791
ASV16	ASV570	-0.712304
ASV16	ASV478	-0.722898
ASV16	ASV519	-0.715473
ASV107	ASV38	0.659415
ASV107	ASV45	0.763362
ASV107	ASV99	-0.742024
ASV107	ASV258	-0.77444
ASV107	ASV117	0.72896
ASV107	ASV3	-0.759809
ASV122	ASV11	0.715127
ASV122	ASV114	-0.659049
ASV122	ASV47	0.753316
ASV122	ASV57	-0.767756
ASV122	ASV2	-0.726888
ASV11	ASV237	0.704052
ASV11	ASV32	-0.710832
ASV11	ASV168	-0.770937
ASV11	ASV30	-0.73967
ASV11	ASV87	-0.786353
ASV11	ASV114	-0.741869
ASV11	ASV332	-0.671769
ASV11	ASV47	0.676608
ASV11	ASV57	-0.821496
ASV11	ASV59	-0.727865
ASV11	ASV39	0.696031
ASV11	ASV54	0.771786
ASV11	ASV60	0.701283
ASV11	ASV70	0.704635
ASV11	ASV556	0.659402
ASV11	ASV169	-0.815059
ASV11	ASV2	-0.756502
ASV11	ASV1	0.729138
ASV11	ASV392	-0.678161
ASV11	ASV164	-0.719946
ASV347	ASV45	0.66335
ASV347	ASV117	0.660917
ASV237	ASV52	0.705707
ASV237	ASV114	-0.771411
ASV237	ASV57	-0.698453
ASV237	ASV171	0.723915
ASV237	ASV41	-0.680132
ASV237	ASV58	-0.797988
ASV237	ASV39	0.661049
ASV237	ASV60	0.674568
ASV237	ASV358	0.741597
ASV237	ASV70	0.75828
ASV237	ASV556	0.836408
ASV237	ASV6	-0.765298
ASV237	ASV2	-0.679339
ASV1152	ASV687	0.689682
ASV137	ASV132	0.688132
ASV137	ASV493	0.698006
ASV52	ASV568	0.678818
ASV52	ASV444	0.683548
ASV52	ASV114	-0.730637
ASV52	ASV47	0.693258
ASV52	ASV5	-0.804486
ASV52	ASV58	-0.660436
ASV52	ASV39	0.663699
ASV52	ASV358	0.805807
ASV52	ASV70	0.66564
ASV52	ASV170	0.659814
ASV52	ASV556	0.83088
ASV52	ASV2	-0.737582
ASV32	ASV568	-0.67756
ASV32	ASV168	0.835896
ASV32	ASV162	0.758575
ASV32	ASV38	0.805621
ASV32	ASV30	0.71318
ASV32	ASV45	0.698881
ASV32	ASV92	0.726545
ASV32	ASV25	-0.702297
ASV32	ASV54	-0.668913
ASV32	ASV519	-0.792734
ASV32	ASV169	0.791667
ASV32	ASV1	-0.753926
ASV568	ASV444	0.744739
ASV568	ASV219	0.744368
ASV568	ASV60	0.672191
ASV568	ASV358	0.694644
ASV568	ASV170	0.708648
ASV568	ASV556	0.749607
ASV568	ASV6	-0.661269
ASV568	ASV2	-0.732409
ASV941	ASV357	-0.664481
ASV168	ASV38	0.66524
ASV168	ASV30	0.674351
ASV168	ASV45	0.668503
ASV168	ASV92	0.732396
ASV168	ASV25	-0.706328
ASV168	ASV249	0.697967
ASV168	ASV86	0.683896
ASV168	ASV54	-0.75803
ASV168	ASV169	0.686449
ASV168	ASV1	-0.688855
ASV168	ASV164	0.732781
ASV313	ASV66	-0.709986
ASV313	ASV127	0.689213
ASV313	ASV175	0.768654
ASV160	ASV66	-0.682238
ASV160	ASV127	0.661445
ASV160	ASV181	0.878272
ASV160	ASV688	0.674277
ASV162	ASV38	0.699487
ASV162	ASV150	0.657871
ASV162	ASV59	0.674096
ASV162	ASV62	-0.659228
ASV162	ASV28	-0.751372
ASV162	ASV169	0.732188
ASV162	ASV1	-0.673058
ASV162	ASV298	0.667695
ASV132	ASV87	0.732077
ASV132	ASV114	0.68339
ASV132	ASV45	0.672505
ASV132	ASV37	-0.658215
ASV132	ASV47	-0.670668
ASV132	ASV41	0.778636
ASV132	ASV59	0.686997
ASV132	ASV86	0.737843
ASV132	ASV54	-0.720158
ASV132	ASV169	0.673801
ASV132	ASV2	0.674255
ASV132	ASV164	0.731638
ASV132	ASV3	-0.700034
ASV66	ASV38	-0.671015
ASV66	ASV127	-0.709193
ASV66	ASV45	-0.779766
ASV66	ASV25	0.688725
ASV66	ASV3	0.736709
ASV570	ASV25	0.670187
ASV570	ASV478	0.701024
ASV38	ASV30	0.663525
ASV38	ASV127	0.774717
ASV38	ASV45	0.819839
ASV38	ASV37	-0.662956
ASV38	ASV103	0.733682
ASV38	ASV688	0.668886
ASV38	ASV25	-0.773399
ASV38	ASV177	-0.660216
ASV38	ASV519	-0.775429
ASV38	ASV169	0.773777
ASV38	ASV117	0.665411
ASV38	ASV1	-0.800274
ASV38	ASV164	0.693943
ASV38	ASV3	-0.766849
ASV30	ASV45	0.722519
ASV30	ASV92	0.669185
ASV30	ASV57	0.733186
ASV30	ASV25	-0.68156
ASV30	ASV169	0.708558
ASV30	ASV1	-0.794792
ASV30	ASV392	0.697057
ASV30	ASV164	0.687735
ASV1248	ASV265	0.733576
ASV255	ASV508	0.665319
ASV15	ASV476	-0.66638
ASV444	ASV114	-0.745908
ASV444	ASV219	0.751487
ASV444	ASV57	-0.688246
ASV444	ASV302	-0.656371
ASV444	ASV60	0.800516
ASV444	ASV358	0.740445
ASV444	ASV70	0.694985
ASV444	ASV170	0.778682
ASV444	ASV556	0.745544
ASV444	ASV6	-0.684288
ASV444	ASV2	-0.80444
ASV87	ASV114	0.699555
ASV87	ASV47	-0.783714
ASV87	ASV57	0.720193
ASV87	ASV41	0.731272
ASV87	ASV58	0.679203
ASV87	ASV59	0.822833
ASV87	ASV39	-0.793212
ASV87	ASV86	0.724263
ASV87	ASV54	-0.773812
ASV87	ASV60	-0.692336
ASV87	ASV70	-0.795477
ASV87	ASV169	0.69924
ASV87	ASV2	0.783021
ASV808	ASV1224	0.67735
ASV127	ASV103	0.715812
ASV127	ASV508	0.712751
ASV127	ASV3	-0.740182
ASV114	ASV47	-0.706397
ASV114	ASV57	0.882
ASV114	ASV41	0.730875
ASV114	ASV59	0.693402
ASV114	ASV39	-0.775077
ASV114	ASV54	-0.656159
ASV114	ASV60	-0.795754
ASV114	ASV358	-0.734276
ASV114	ASV70	-0.829198
ASV114	ASV170	-0.696699
ASV114	ASV556	-0.786605
ASV114	ASV2	0.859075
ASV114	ASV392	0.803285
ASV114	ASV164	0.71246
ASV256	ASV419	0.684335
ASV45	ASV37	-0.811889
ASV45	ASV99	-0.726337
ASV45	ASV25	-0.9326
ASV45	ASV959	-0.692835
ASV45	ASV43	0.768146
ASV45	ASV177	-0.693009
ASV45	ASV169	0.743609
ASV45	ASV117	0.807845
ASV45	ASV419	0.715595
ASV45	ASV1	-0.698117
ASV45	ASV164	0.763386
ASV45	ASV3	-0.810917
ASV287	ASV77	0.66445
ASV37	ASV25	0.827184
ASV37	ASV86	-0.714482
ASV37	ASV169	-0.722599
ASV37	ASV117	-0.730598
ASV37	ASV3	0.820347
ASV673	ASV358	0.688786
ASV673	ASV70	0.67432
ASV673	ASV556	0.66351
ASV673	ASV2	-0.665523
ASV103	ASV164	0.713699
ASV103	ASV3	-0.697536
ASV47	ASV57	-0.793725
ASV47	ASV171	0.656954
ASV47	ASV41	-0.739481
ASV47	ASV58	-0.699622
ASV47	ASV39	0.761098
ASV47	ASV70	0.691914
ASV47	ASV28	0.684572
ASV47	ASV2	-0.705127
ASV47	ASV392	-0.666112
ASV181	ASV587	0.65724
ASV181	ASV249	0.656121
ASV181	ASV982	0.65623
ASV898	ASV1130	0.762667
ASV92	ASV169	0.662607
ASV92	ASV491	-0.727308
ASV92	ASV1	-0.756591
ASV270	ASV794	0.701784
ASV270	ASV1160	0.832611
ASV1224	ASV335	0.735931
ASV794	ASV587	0.669854
ASV794	ASV1160	0.794226
ASV219	ASV2	-0.702938
ASV587	ASV94	0.672484
ASV587	ASV493	0.770586
ASV79	ASV64	-0.698988
ASV57	ASV171	-0.659845
ASV57	ASV41	0.682388
ASV57	ASV59	0.708362
ASV57	ASV39	-0.71453
ASV57	ASV60	-0.723554
ASV57	ASV70	-0.72998
ASV57	ASV28	-0.666667
ASV57	ASV556	-0.6726
ASV57	ASV169	0.69298
ASV57	ASV2	0.831536
ASV57	ASV392	0.794331
ASV57	ASV164	0.687535
ASV64	ASV70	-0.665069
ASV688	ASV169	0.69153
ASV171	ASV170	0.703149
ASV171	ASV556	0.678215
ASV171	ASV491	0.657282
ASV99	ASV25	0.732453
ASV99	ASV43	-0.695794
ASV99	ASV106	-0.677873
ASV41	ASV58	0.691159
ASV41	ASV59	0.679252
ASV41	ASV39	-0.755572
ASV41	ASV54	-0.681593
ASV41	ASV169	0.704657
ASV41	ASV164	0.74488
ASV5	ASV358	-0.799502
ASV5	ASV70	-0.656977
ASV5	ASV556	-0.758369
ASV5	ASV213	0.669325
ASV58	ASV54	-0.657408
ASV58	ASV556	-0.693627
ASV58	ASV6	0.668666
ASV302	ASV60	-0.726573
ASV302	ASV170	-0.697942
ASV302	ASV2	0.728249
ASV31	ASV60	-0.702232
ASV31	ASV170	-0.725901
ASV25	ASV43	-0.753952
ASV25	ASV177	0.68114
ASV25	ASV169	-0.696879
ASV25	ASV117	-0.724008
ASV25	ASV419	-0.783024
ASV25	ASV3	0.781969
ASV59	ASV54	-0.749914
ASV59	ASV60	-0.7864
ASV59	ASV169	0.68427
ASV59	ASV2	0.727257
ASV59	ASV1	-0.719398
ASV59	ASV164	0.750142
ASV59	ASV3	-0.66621
ASV39	ASV358	0.719355
ASV39	ASV70	0.814093
ASV39	ASV28	0.687222
ASV39	ASV556	0.755146
ASV39	ASV2	-0.702088
ASV39	ASV164	-0.67158
ASV501	ASV662	0.672445
ASV849	ASV662	0.858513
ASV959	ASV314	0.666071
ASV959	ASV419	-0.663446
ASV62	ASV28	0.686416
ASV62	ASV164	-0.672093
ASV249	ASV298	0.762657
ASV249	ASV164	0.657303
ASV314	ASV910	0.752787
ASV478	ASV43	-0.659512
ASV86	ASV54	-0.732054
ASV86	ASV60	-0.66992
ASV86	ASV2	0.721404
ASV86	ASV3	-0.781753
ASV54	ASV60	0.729281
ASV54	ASV6	-0.670605
ASV54	ASV491	0.766584
ASV54	ASV1	0.748246
ASV54	ASV164	-0.732708
ASV43	ASV117	0.692453
ASV60	ASV94	-0.703736
ASV60	ASV70	0.759665
ASV60	ASV170	0.754428
ASV60	ASV556	0.698825
ASV60	ASV6	-0.728144
ASV60	ASV2	-0.859319
ASV60	ASV1	0.697794
ASV94	ASV2	0.698715
ASV358	ASV70	0.721901
ASV358	ASV170	0.755303
ASV358	ASV556	0.930855
ASV358	ASV2	-0.686657
ASV70	ASV170	0.701525
ASV70	ASV556	0.783698
ASV70	ASV2	-0.87237
ASV70	ASV392	-0.669408
ASV519	ASV1	0.700779
ASV28	ASV164	-0.707914
ASV258	ASV3	0.690622
ASV508	ASV3	-0.664096
ASV170	ASV556	0.799865
ASV170	ASV6	-0.694473
ASV170	ASV2	-0.752282
ASV556	ASV6	-0.76092
ASV556	ASV2	-0.755404
ASV6	ASV1	-0.656977
ASV169	ASV1	-0.719547
ASV169	ASV164	0.748595
ASV169	ASV3	-0.657164
ASV2	ASV392	0.729554
ASV491	ASV1	0.739125
ASV1	ASV164	-0.708089
ASV164	ASV3	-0.691169

## Sheet: DM_igraph_col
ASV209	ASV326	-0.71827
ASV434	ASV846	0.721688
ASV810	ASV63	0.727197
ASV810	ASV18	-0.747352
ASV810	ASV122	0.723865
ASV810	ASV45	-0.71218
ASV810	ASV106	-0.713984
ASV810	ASV77	0.706629
ASV13	ASV11	0.832837
ASV13	ASV22	0.740898
ASV13	ASV39	0.864384
ASV13	ASV120	0.750732
ASV13	ASV42	0.764389
ASV13	ASV28	0.760622
ASV13	ASV6	0.740427
ASV13	ASV17	-0.777051
ASV69	ASV52	0.745281
ASV69	ASV22	0.734336
ASV165	ASV213	-0.732995
ASV165	ASV298	0.743125
ASV63	ASV18	-0.758161
ASV110	ASV45	-0.732333
ASV18	ASV122	-0.72479
ASV413	ASV171	0.810531
ASV122	ASV45	-0.769026
ASV122	ASV76	0.717536
ASV122	ASV1003	0.73668
ASV122	ASV171	0.753422
ASV11	ASV168	0.801732
ASV11	ASV22	0.883816
ASV11	ASV87	-0.839779
ASV11	ASV256	0.712169
ASV11	ASV37	0.761756
ASV11	ASV39	0.901656
ASV11	ASV120	0.727177
ASV11	ASV28	0.724343
ASV11	ASV357	0.773865
ASV11	ASV17	-0.858683
ASV237	ASV568	0.721688
ASV991	ASV1003	0.8837
ASV991	ASV171	0.821799
ASV534	ASV444	0.816681
ASV168	ASV87	-0.864813
ASV168	ASV39	0.764442
ASV168	ASV17	-0.764645
ASV22	ASV87	-0.719461
ASV22	ASV256	0.739006
ASV22	ASV39	0.877293
ASV22	ASV17	-0.821284
ASV505	ASV478	0.778986
ASV36	ASV66	0.716606
ASV66	ASV728	0.729515
ASV87	ASV39	-0.777082
ASV87	ASV357	-0.714221
ASV87	ASV17	0.738879
ASV728	ASV6	0.715695
ASV45	ASV70	-0.752798
ASV45	ASV357	-0.772016
ASV37	ASV357	0.765064
ASV898	ASV787	1
ASV1130	ASV258	1
ASV1003	ASV171	0.714825
ASV79	ASV740	-0.746479
ASV31	ASV106	0.70693
ASV39	ASV42	0.720504
ASV39	ASV28	0.749321
ASV39	ASV357	0.710495
ASV39	ASV17	-0.864851
ASV28	ASV17	-0.779369
ASV213	ASV298	-0.710389

## Sheet: KL_igraph_col
ASV72	ASV136	-0.659067
ASV72	ASV19	-0.669453
ASV72	ASV212	0.674926
ASV72	ASV122	0.682404
ASV72	ASV11	0.733328
ASV72	ASV237	0.656642
ASV72	ASV52	0.735414
ASV72	ASV32	-0.681935
ASV72	ASV568	0.669262
ASV72	ASV132	-0.702965
ASV72	ASV570	0.690267
ASV72	ASV38	-0.732339
ASV72	ASV30	-0.705246
ASV72	ASV155	0.786555
ASV72	ASV87	-0.706558
ASV72	ASV114	-0.713728
ASV72	ASV45	-0.747939
ASV72	ASV37	0.722365
ASV72	ASV219	0.734406
ASV72	ASV57	-0.790208
ASV72	ASV171	0.763773
ASV72	ASV58	-0.669305
ASV72	ASV31	-0.757951
ASV72	ASV39	0.769053
ASV72	ASV62	0.70241
ASV72	ASV54	0.706309
ASV72	ASV42	0.783817
ASV72	ASV312	0.725709
ASV72	ASV358	0.793071
ASV72	ASV70	0.788882
ASV72	ASV519	0.716646
ASV72	ASV28	0.663621
ASV72	ASV170	0.661779
ASV72	ASV556	0.65753
ASV72	ASV2	-0.730019
ASV434	ASV32	-0.763387
ASV434	ASV103	-0.692879
ASV434	ASV6	-0.687266
ASV326	ASV160	0.735096
ASV326	ASV132	0.726613
ASV326	ASV45	0.650102
ASV326	ASV181	0.751433
ASV326	ASV789	0.703187
ASV326	ASV365	0.706779
ASV326	ASV305	0.682205
ASV326	ASV603	0.779506
ASV326	ASV70	-0.680348
ASV326	ASV916	0.703059
ASV135	ASV169	0.671149
ASV95	ASV165	0.659393
ASV95	ASV19	0.72599
ASV95	ASV122	-0.65956
ASV95	ASV11	-0.68295
ASV95	ASV237	-0.674497
ASV95	ASV52	-0.695624
ASV95	ASV32	0.67732
ASV95	ASV38	0.770195
ASV95	ASV30	0.733588
ASV95	ASV87	0.786328
ASV95	ASV114	0.666598
ASV95	ASV45	0.766952
ASV95	ASV103	0.750927
ASV95	ASV92	0.664213
ASV95	ASV57	0.716594
ASV95	ASV171	-0.671999
ASV95	ASV5	0.762787
ASV95	ASV59	0.731938
ASV95	ASV42	-0.666222
ASV95	ASV70	-0.711206
ASV95	ASV6	0.78154
ASV95	ASV2	0.655226
ASV95	ASV1	-0.707713
ASV95	ASV164	0.678002
ASV165	ASV136	0.679769
ASV165	ASV19	0.656117
ASV165	ASV16	0.697951
ASV165	ASV107	0.707214
ASV165	ASV122	-0.650886
ASV165	ASV11	-0.689873
ASV165	ASV52	-0.779351
ASV165	ASV32	0.67894
ASV165	ASV162	0.661447
ASV165	ASV132	0.67276
ASV165	ASV38	0.808722
ASV165	ASV87	0.792638
ASV165	ASV114	0.683217
ASV165	ASV45	0.769209
ASV165	ASV103	0.740695
ASV165	ASV219	-0.702957
ASV165	ASV57	0.790845
ASV165	ASV41	0.684199
ASV165	ASV5	0.743211
ASV165	ASV31	0.745888
ASV165	ASV59	0.841558
ASV165	ASV54	-0.656302
ASV165	ASV70	-0.717241
ASV165	ASV28	-0.666267
ASV165	ASV6	0.682868
ASV165	ASV2	0.807537
ASV63	ASV122	0.877779
ASV63	ASV191	0.771409
ASV63	ASV15	0.676094
ASV63	ASV114	-0.666296
ASV63	ASV37	0.657754
ASV63	ASV77	0.650117
ASV522	ASV780	0.761848
ASV522	ASV535	0.700012
ASV522	ASV6	0.663245
ASV780	ASV535	0.839214
ASV110	ASV16	-0.664995
ASV110	ASV342	0.71613
ASV110	ASV171	0.661455
ASV136	ASV19	0.854084
ASV136	ASV16	0.662464
ASV136	ASV107	0.731807
ASV136	ASV122	-0.788114
ASV136	ASV11	-0.767334
ASV136	ASV137	0.732656
ASV136	ASV52	-0.74875
ASV136	ASV32	0.728148
ASV136	ASV160	0.661797
ASV136	ASV132	0.770436
ASV136	ASV38	0.798062
ASV136	ASV155	-0.691165
ASV136	ASV87	0.812181
ASV136	ASV114	0.832758
ASV136	ASV45	0.79181
ASV136	ASV37	-0.681083
ASV136	ASV103	0.720647
ASV136	ASV57	0.774639
ASV136	ASV5	0.726921
ASV136	ASV58	0.685688
ASV136	ASV31	0.701175
ASV136	ASV59	0.719123
ASV136	ASV39	-0.676764
ASV136	ASV138	0.65235
ASV136	ASV62	-0.754528
ASV136	ASV54	-0.777248
ASV136	ASV42	-0.744522
ASV136	ASV70	-0.769671
ASV136	ASV28	-0.682227
ASV136	ASV556	-0.68227
ASV136	ASV6	0.756924
ASV136	ASV68	-0.651629
ASV136	ASV2	0.684425
ASV136	ASV164	0.720166
ASV718	ASV941	1
ASV718	ASV1130	0.669595
ASV224	ASV16	-0.687052
ASV224	ASV52	0.706703
ASV224	ASV132	-0.69311
ASV224	ASV38	-0.6773
ASV224	ASV155	0.657594
ASV224	ASV114	-0.674512
ASV224	ASV37	0.670773
ASV224	ASV57	-0.658917
ASV224	ASV31	-0.696249
ASV224	ASV39	0.72324
ASV224	ASV358	0.678578
ASV224	ASV519	0.673898
ASV224	ASV556	0.751547
ASV224	ASV2	-0.699474
ASV67	ASV160	0.733636
ASV67	ASV181	0.675312
ASV67	ASV774	0.671973
ASV67	ASV298	0.665759
ASV19	ASV18	0.676127
ASV19	ASV16	0.793721
ASV19	ASV107	0.763376
ASV19	ASV122	-0.75585
ASV19	ASV11	-0.763008
ASV19	ASV237	-0.689331
ASV19	ASV52	-0.735883
ASV19	ASV32	0.776726
ASV19	ASV168	-0.67564
ASV19	ASV132	0.745853
ASV19	ASV38	0.793322
ASV19	ASV30	0.696117
ASV19	ASV155	-0.72072
ASV19	ASV87	0.771527
ASV19	ASV114	0.875028
ASV19	ASV45	0.763272
ASV19	ASV37	-0.751226
ASV19	ASV92	0.679617
ASV19	ASV57	0.765178
ASV19	ASV171	-0.660762
ASV19	ASV5	0.701581
ASV19	ASV31	0.769952
ASV19	ASV59	0.718072
ASV19	ASV39	-0.676222
ASV19	ASV54	-0.732829
ASV19	ASV42	-0.762012
ASV19	ASV70	-0.750034
ASV19	ASV28	-0.678726
ASV19	ASV556	-0.734875
ASV19	ASV6	0.755091
ASV19	ASV2	0.704966
ASV19	ASV164	0.686514
ASV18	ASV16	0.675534
ASV18	ASV11	-0.740076
ASV18	ASV237	-0.651967
ASV18	ASV32	0.709809
ASV18	ASV22	-0.66507
ASV18	ASV132	0.652382
ASV18	ASV127	0.672357
ASV18	ASV114	0.673349
ASV18	ASV76	0.719898
ASV18	ASV219	-0.654888
ASV18	ASV57	0.668857
ASV18	ASV171	-0.714566
ASV18	ASV58	0.700245
ASV18	ASV31	0.726514
ASV18	ASV39	-0.724673
ASV18	ASV519	-0.680541
ASV18	ASV28	-0.736866
ASV18	ASV556	-0.730142
ASV18	ASV6	0.693591
ASV420	ASV743	0.694048
ASV425	ASV127	0.693907
ASV212	ASV11	0.757426
ASV212	ASV52	0.768563
ASV212	ASV22	0.655419
ASV212	ASV38	-0.65414
ASV212	ASV155	0.675813
ASV212	ASV37	0.764207
ASV212	ASV76	-0.666046
ASV212	ASV47	0.736882
ASV212	ASV219	0.743303
ASV212	ASV79	0.682338
ASV212	ASV57	-0.723008
ASV212	ASV31	-0.696464
ASV212	ASV39	0.798344
ASV212	ASV239	-0.656567
ASV212	ASV62	0.74026
ASV212	ASV54	0.774925
ASV212	ASV358	0.828292
ASV212	ASV70	0.753368
ASV212	ASV2	-0.727369
ASV413	ASV2	-0.660063
ASV16	ASV107	0.812396
ASV16	ASV11	-0.713579
ASV16	ASV488	-0.661677
ASV16	ASV52	-0.736193
ASV16	ASV32	0.783508
ASV16	ASV168	-0.814897
ASV16	ASV162	0.781863
ASV16	ASV132	0.674571
ASV16	ASV38	0.756456
ASV16	ASV30	0.72948
ASV16	ASV87	0.669118
ASV16	ASV114	0.786454
ASV16	ASV45	0.671861
ASV16	ASV219	-0.753168
ASV16	ASV57	0.757576
ASV16	ASV171	-0.707059
ASV16	ASV41	0.744928
ASV16	ASV31	0.765133
ASV16	ASV59	0.680512
ASV16	ASV39	-0.785334
ASV16	ASV54	-0.696504
ASV16	ASV43	0.67339
ASV16	ASV358	-0.66135
ASV16	ASV70	-0.736259
ASV16	ASV28	-0.688488
ASV16	ASV556	-0.868131
ASV16	ASV6	0.764968
ASV16	ASV2	0.778532
ASV107	ASV168	-0.746765
ASV107	ASV38	0.732977
ASV107	ASV87	0.65053
ASV107	ASV114	0.719608
ASV107	ASV219	-0.687897
ASV107	ASV57	0.69816
ASV107	ASV556	-0.676468
ASV107	ASV6	0.666519
ASV107	ASV2	0.684058
ASV122	ASV11	0.761284
ASV122	ASV137	-0.735414
ASV122	ASV52	0.6828
ASV122	ASV191	0.809119
ASV122	ASV32	-0.687074
ASV122	ASV132	-0.771219
ASV122	ASV155	0.750131
ASV122	ASV15	0.661337
ASV122	ASV87	-0.699645
ASV122	ASV114	-0.824164
ASV122	ASV45	-0.737113
ASV122	ASV37	0.783856
ASV122	ASV76	-0.666997
ASV122	ASV103	-0.655387
ASV122	ASV57	-0.75374
ASV122	ASV31	-0.746846
ASV122	ASV54	0.717721
ASV122	ASV60	0.657216
ASV122	ASV70	0.778668
ASV122	ASV2	-0.678348
ASV11	ASV237	0.741967
ASV11	ASV342	0.690869
ASV11	ASV52	0.868909
ASV11	ASV191	0.658138
ASV11	ASV32	-0.88121
ASV11	ASV22	0.796826
ASV11	ASV162	-0.716859
ASV11	ASV132	-0.819776
ASV11	ASV38	-0.826761
ASV11	ASV30	-0.765793
ASV11	ASV155	0.809362
ASV11	ASV444	0.675675
ASV11	ASV87	-0.838932
ASV11	ASV127	-0.655355
ASV11	ASV114	-0.845788
ASV11	ASV45	-0.804474
ASV11	ASV287	-0.824498
ASV11	ASV37	0.882972
ASV11	ASV76	-0.802234
ASV11	ASV103	-0.672593
ASV11	ASV47	0.739755
ASV11	ASV92	-0.688598
ASV11	ASV219	0.785174
ASV11	ASV57	-0.869198
ASV11	ASV171	0.837285
ASV11	ASV5	-0.743406
ASV11	ASV58	-0.755139
ASV11	ASV31	-0.881796
ASV11	ASV59	-0.757885
ASV11	ASV39	0.920149
ASV11	ASV62	0.729963
ASV11	ASV54	0.873322
ASV11	ASV42	0.767367
ASV11	ASV358	0.797336
ASV11	ASV70	0.892502
ASV11	ASV519	0.713064
ASV11	ASV28	0.799612
ASV11	ASV170	0.665352
ASV11	ASV556	0.84225
ASV11	ASV6	-0.812917
ASV11	ASV68	0.695981
ASV11	ASV2	-0.839249
ASV11	ASV491	0.681523
ASV237	ASV342	0.735693
ASV237	ASV52	0.685061
ASV237	ASV32	-0.804447
ASV237	ASV22	0.698627
ASV237	ASV162	-0.713944
ASV237	ASV132	-0.663853
ASV237	ASV38	-0.659217
ASV237	ASV30	-0.728485
ASV237	ASV444	0.671077
ASV237	ASV87	-0.677544
ASV237	ASV114	-0.680924
ASV237	ASV252	0.675307
ASV237	ASV45	-0.712387
ASV237	ASV287	-0.788245
ASV237	ASV76	-0.749445
ASV237	ASV47	0.66575
ASV237	ASV219	0.764559
ASV237	ASV57	-0.670978
ASV237	ASV171	0.78077
ASV237	ASV5	-0.714193
ASV237	ASV31	-0.687257
ASV237	ASV39	0.762041
ASV237	ASV54	0.769296
ASV237	ASV60	0.671756
ASV237	ASV42	0.746927
ASV237	ASV358	0.731747
ASV237	ASV70	0.808161
ASV237	ASV6	-0.693129
ASV237	ASV56	-0.740655
ASV237	ASV719	0.660682
ASV882	ASV554	0.691008
ASV488	ASV570	0.658522
ASV488	ASV155	0.683139
ASV488	ASV114	-0.656396
ASV488	ASV219	0.693912
ASV488	ASV39	0.702279
ASV488	ASV358	0.667022
ASV488	ASV719	0.664822
ASV342	ASV52	0.683033
ASV342	ASV32	-0.725584
ASV342	ASV162	-0.697338
ASV342	ASV38	-0.659233
ASV342	ASV30	-0.764199
ASV342	ASV45	-0.654693
ASV342	ASV287	-0.693838
ASV342	ASV76	-0.764002
ASV342	ASV47	0.741705
ASV342	ASV219	0.76456
ASV342	ASV57	-0.672288
ASV342	ASV171	0.794002
ASV342	ASV31	-0.673945
ASV342	ASV39	0.82686
ASV342	ASV54	0.685461
ASV342	ASV358	0.721105
ASV342	ASV70	0.715421
ASV342	ASV28	0.666366
ASV342	ASV556	0.668532
ASV342	ASV6	-0.656875
ASV342	ASV317	0.810142
ASV137	ASV191	-0.695704
ASV137	ASV132	0.711038
ASV137	ASV114	0.698355
ASV137	ASV138	0.669667
ASV52	ASV32	-0.864454
ASV52	ASV22	0.731105
ASV52	ASV162	-0.741026
ASV52	ASV132	-0.86848
ASV52	ASV570	0.652055
ASV52	ASV38	-0.889283
ASV52	ASV30	-0.728276
ASV52	ASV155	0.690368
ASV52	ASV87	-0.837423
ASV52	ASV114	-0.863025
ASV52	ASV45	-0.847518
ASV52	ASV287	-0.679114
ASV52	ASV37	0.804048
ASV52	ASV76	-0.804269
ASV52	ASV103	-0.813581
ASV52	ASV47	0.754076
ASV52	ASV92	-0.730943
ASV52	ASV219	0.804733
ASV52	ASV57	-0.90401
ASV52	ASV171	0.766782
ASV52	ASV41	-0.748493
ASV52	ASV5	-0.807668
ASV52	ASV58	-0.72067
ASV52	ASV31	-0.840861
ASV52	ASV59	-0.799147
ASV52	ASV39	0.863131
ASV52	ASV62	0.787977
ASV52	ASV139	0.72224
ASV52	ASV54	0.880921
ASV52	ASV42	0.790438
ASV52	ASV358	0.866647
ASV52	ASV70	0.865141
ASV52	ASV519	0.771011
ASV52	ASV28	0.764956
ASV52	ASV258	-0.676728
ASV52	ASV170	0.658751
ASV52	ASV556	0.776723
ASV52	ASV6	-0.827136
ASV52	ASV330	-0.660609
ASV52	ASV2	-0.85602
ASV52	ASV164	-0.689641
ASV191	ASV155	0.651057
ASV191	ASV114	-0.737178
ASV191	ASV37	0.724898
ASV191	ASV54	0.651855
ASV32	ASV22	-0.737266
ASV32	ASV162	0.794418
ASV32	ASV132	0.791766
ASV32	ASV38	0.834545
ASV32	ASV30	0.817846
ASV32	ASV155	-0.688804
ASV32	ASV444	-0.653922
ASV32	ASV87	0.839867
ASV32	ASV114	0.795669
ASV32	ASV45	0.833652
ASV32	ASV287	0.835236
ASV32	ASV37	-0.756646
ASV32	ASV76	0.809776
ASV32	ASV103	0.764628
ASV32	ASV47	-0.721831
ASV32	ASV92	0.682627
ASV32	ASV219	-0.73173
ASV32	ASV57	0.767282
ASV32	ASV171	-0.801383
ASV32	ASV41	0.684099
ASV32	ASV5	0.73254
ASV32	ASV58	0.683631
ASV32	ASV31	0.841788
ASV32	ASV59	0.714367
ASV32	ASV39	-0.860614
ASV32	ASV62	-0.695342
ASV32	ASV54	-0.874235
ASV32	ASV42	-0.765561
ASV32	ASV358	-0.798455
ASV32	ASV70	-0.884285
ASV32	ASV519	-0.711677
ASV32	ASV28	-0.747352
ASV32	ASV556	-0.846618
ASV32	ASV6	0.820527
ASV32	ASV2	0.809489
ASV32	ASV56	0.665921
ASV568	ASV155	0.741027
ASV568	ASV171	0.689242
ASV568	ASV62	0.68097
ASV568	ASV42	0.729729
ASV568	ASV358	0.676746
ASV568	ASV70	0.657428
ASV568	ASV519	0.744591
ASV941	ASV1130	0.669595
ASV168	ASV114	-0.677059
ASV168	ASV219	0.721458
ASV168	ASV57	-0.6706
ASV168	ASV2	-0.665873
ASV22	ASV132	-0.687842
ASV22	ASV30	-0.673861
ASV22	ASV155	0.678023
ASV22	ASV444	0.72135
ASV22	ASV45	-0.678775
ASV22	ASV287	-0.709592
ASV22	ASV37	0.757082
ASV22	ASV47	0.697621
ASV22	ASV219	0.679327
ASV22	ASV171	0.703235
ASV22	ASV58	-0.657417
ASV22	ASV31	-0.700736
ASV22	ASV39	0.78451
ASV22	ASV62	0.699208
ASV22	ASV139	0.721714
ASV22	ASV54	0.716483
ASV22	ASV42	0.699922
ASV22	ASV358	0.790843
ASV22	ASV70	0.74248
ASV22	ASV519	0.724534
ASV22	ASV28	0.720495
ASV22	ASV2	-0.683014
ASV22	ASV491	0.68904
ASV160	ASV87	0.675435
ASV160	ASV181	0.877205
ASV160	ASV335	0.656284
ASV160	ASV365	0.834574
ASV160	ASV603	0.688542
ASV160	ASV298	0.774688
ASV162	ASV132	0.663659
ASV162	ASV38	0.748497
ASV162	ASV30	0.745392
ASV162	ASV87	0.734225
ASV162	ASV45	0.751393
ASV162	ASV287	0.768915
ASV162	ASV76	0.687904
ASV162	ASV47	-0.677168
ASV162	ASV92	0.784648
ASV162	ASV219	-0.738804
ASV162	ASV57	0.683724
ASV162	ASV171	-0.737051
ASV162	ASV41	0.692213
ASV162	ASV5	0.774647
ASV162	ASV31	0.727496
ASV162	ASV39	-0.78747
ASV162	ASV139	-0.652092
ASV162	ASV54	-0.740976
ASV162	ASV358	-0.662547
ASV162	ASV70	-0.742455
ASV162	ASV556	-0.742315
ASV162	ASV6	0.736526
ASV162	ASV2	0.739276
ASV162	ASV491	-0.71412
ASV162	ASV164	0.707458
ASV132	ASV570	-0.697608
ASV132	ASV38	0.777827
ASV132	ASV30	0.754946
ASV132	ASV155	-0.737666
ASV132	ASV444	-0.744025
ASV132	ASV87	0.810495
ASV132	ASV127	0.657829
ASV132	ASV114	0.86588
ASV132	ASV45	0.830031
ASV132	ASV287	0.654274
ASV132	ASV37	-0.821504
ASV132	ASV76	0.763691
ASV132	ASV103	0.722024
ASV132	ASV47	-0.79259
ASV132	ASV181	0.704718
ASV132	ASV92	0.772322
ASV132	ASV219	-0.788068
ASV132	ASV57	0.873106
ASV132	ASV171	-0.689871
ASV132	ASV41	0.653735
ASV132	ASV5	0.722921
ASV132	ASV58	0.709864
ASV132	ASV31	0.831792
ASV132	ASV59	0.721047
ASV132	ASV39	-0.809717
ASV132	ASV62	-0.654927
ASV132	ASV139	-0.715082
ASV132	ASV54	-0.852817
ASV132	ASV42	-0.721071
ASV132	ASV358	-0.719793
ASV132	ASV70	-0.844441
ASV132	ASV519	-0.680692
ASV132	ASV28	-0.795925
ASV132	ASV556	-0.671336
ASV132	ASV6	0.758736
ASV132	ASV68	-0.682305
ASV132	ASV2	0.796125
ASV132	ASV164	0.687374
ASV132	ASV916	0.672752
ASV66	ASV54	0.688007
ASV66	ASV358	0.691313
ASV66	ASV70	0.672685
ASV570	ASV155	0.691509
ASV570	ASV114	-0.662383
ASV570	ASV37	0.658623
ASV570	ASV39	0.683138
ASV570	ASV478	0.697951
ASV570	ASV358	0.679358
ASV570	ASV519	0.674488
ASV38	ASV30	0.756453
ASV38	ASV87	0.87035
ASV38	ASV114	0.793853
ASV38	ASV45	0.866459
ASV38	ASV287	0.658594
ASV38	ASV37	-0.763062
ASV38	ASV76	0.689851
ASV38	ASV103	0.815883
ASV38	ASV92	0.685441
ASV38	ASV219	-0.725824
ASV38	ASV57	0.857541
ASV38	ASV171	-0.692272
ASV38	ASV41	0.789346
ASV38	ASV5	0.873456
ASV38	ASV58	0.700579
ASV38	ASV31	0.826146
ASV38	ASV59	0.833222
ASV38	ASV39	-0.808387
ASV38	ASV62	-0.735793
ASV38	ASV167	0.672402
ASV38	ASV54	-0.849622
ASV38	ASV106	0.701128
ASV38	ASV42	-0.756243
ASV38	ASV358	-0.794398
ASV38	ASV70	-0.826264
ASV38	ASV519	-0.68452
ASV38	ASV28	-0.797863
ASV38	ASV258	0.74354
ASV38	ASV556	-0.817122
ASV38	ASV6	0.880507
ASV38	ASV2	0.793499
ASV38	ASV164	0.800825
ASV30	ASV444	-0.675091
ASV30	ASV87	0.700349
ASV30	ASV114	0.693565
ASV30	ASV45	0.81039
ASV30	ASV287	0.755994
ASV30	ASV37	-0.751735
ASV30	ASV76	0.668346
ASV30	ASV47	-0.722813
ASV30	ASV92	0.787896
ASV30	ASV219	-0.70107
ASV30	ASV57	0.727509
ASV30	ASV171	-0.776001
ASV30	ASV5	0.670989
ASV30	ASV31	0.793225
ASV30	ASV25	-0.668606
ASV30	ASV39	-0.81996
ASV30	ASV139	-0.707785
ASV30	ASV54	-0.747016
ASV30	ASV42	-0.657198
ASV30	ASV358	-0.681149
ASV30	ASV70	-0.767687
ASV30	ASV556	-0.774214
ASV30	ASV6	0.713637
ASV30	ASV2	0.715374
ASV30	ASV491	-0.665815
ASV30	ASV317	-0.707247
ASV30	ASV164	0.709166
ASV155	ASV444	0.672318
ASV155	ASV87	-0.677057
ASV155	ASV114	-0.800651
ASV155	ASV37	0.830645
ASV155	ASV219	0.691069
ASV155	ASV57	-0.71734
ASV155	ASV171	0.718654
ASV155	ASV31	-0.777891
ASV155	ASV39	0.746552
ASV155	ASV54	0.679559
ASV155	ASV42	0.754186
ASV155	ASV312	0.651012
ASV155	ASV358	0.693493
ASV155	ASV70	0.769886
ASV155	ASV519	0.710142
ASV155	ASV170	0.691329
ASV155	ASV556	0.691922
ASV155	ASV2	-0.795862
ASV15	ASV1	0.693532
ASV15	ASV3	0.795503
ASV444	ASV252	0.689467
ASV444	ASV37	0.753603
ASV444	ASV171	0.722757
ASV444	ASV31	-0.749208
ASV444	ASV139	0.760287
ASV444	ASV70	0.708445
ASV577	ASV719	0.666156
ASV87	ASV114	0.735927
ASV87	ASV45	0.869682
ASV87	ASV287	0.725893
ASV87	ASV37	-0.74122
ASV87	ASV76	0.697817
ASV87	ASV103	0.772188
ASV87	ASV181	0.663511
ASV87	ASV92	0.664884
ASV87	ASV219	-0.684056
ASV87	ASV57	0.814604
ASV87	ASV171	-0.672318
ASV87	ASV41	0.669567
ASV87	ASV5	0.828339
ASV87	ASV58	0.714684
ASV87	ASV31	0.77758
ASV87	ASV59	0.835636
ASV87	ASV39	-0.768364
ASV87	ASV62	-0.673322
ASV87	ASV54	-0.808155
ASV87	ASV106	0.661123
ASV87	ASV42	-0.76718
ASV87	ASV358	-0.692605
ASV87	ASV70	-0.849479
ASV87	ASV28	-0.784648
ASV87	ASV258	0.70976
ASV87	ASV556	-0.719038
ASV87	ASV6	0.865925
ASV87	ASV330	0.655711
ASV87	ASV2	0.842117
ASV87	ASV164	0.681779
ASV127	ASV28	-0.725953
ASV127	ASV68	-0.805497
ASV114	ASV45	0.77414
ASV114	ASV37	-0.838127
ASV114	ASV76	0.725359
ASV114	ASV103	0.698483
ASV114	ASV47	-0.715293
ASV114	ASV92	0.695667
ASV114	ASV219	-0.752551
ASV114	ASV57	0.872367
ASV114	ASV171	-0.718377
ASV114	ASV41	0.658227
ASV114	ASV5	0.673535
ASV114	ASV31	0.843074
ASV114	ASV59	0.711866
ASV114	ASV39	-0.809363
ASV114	ASV62	-0.719193
ASV114	ASV54	-0.825666
ASV114	ASV42	-0.804016
ASV114	ASV358	-0.736794
ASV114	ASV70	-0.835854
ASV114	ASV519	-0.706955
ASV114	ASV28	-0.725966
ASV114	ASV556	-0.765507
ASV114	ASV6	0.758268
ASV114	ASV68	-0.664546
ASV114	ASV2	0.800914
ASV114	ASV164	0.659278
ASV252	ASV37	0.690694
ASV252	ASV76	-0.701706
ASV252	ASV47	0.710118
ASV252	ASV31	-0.669904
ASV252	ASV39	0.659771
ASV252	ASV239	-0.68337
ASV252	ASV42	0.695992
ASV252	ASV358	0.658911
ASV252	ASV70	0.661334
ASV252	ASV519	0.686197
ASV45	ASV287	0.699345
ASV45	ASV37	-0.764398
ASV45	ASV76	0.710661
ASV45	ASV103	0.771948
ASV45	ASV47	-0.721543
ASV45	ASV92	0.785062
ASV45	ASV219	-0.681259
ASV45	ASV57	0.816997
ASV45	ASV171	-0.689137
ASV45	ASV41	0.708427
ASV45	ASV5	0.848748
ASV45	ASV58	0.676536
ASV45	ASV31	0.798619
ASV45	ASV59	0.741594
ASV45	ASV39	-0.799073
ASV45	ASV62	-0.701806
ASV45	ASV89	0.738014
ASV45	ASV167	0.659227
ASV45	ASV305	0.650978
ASV45	ASV139	-0.744568
ASV45	ASV54	-0.839047
ASV45	ASV42	-0.771066
ASV45	ASV94	0.687384
ASV45	ASV358	-0.701036
ASV45	ASV70	-0.833973
ASV45	ASV28	-0.731968
ASV45	ASV556	-0.676768
ASV45	ASV6	0.748999
ASV45	ASV2	0.770121
ASV45	ASV56	0.721871
ASV45	ASV164	0.863676
ASV287	ASV37	-0.683842
ASV287	ASV76	0.660046
ASV287	ASV47	-0.677304
ASV287	ASV92	0.721835
ASV287	ASV171	-0.693119
ASV287	ASV5	0.669275
ASV287	ASV31	0.693091
ASV287	ASV39	-0.809278
ASV287	ASV54	-0.729652
ASV287	ASV70	-0.737586
ASV287	ASV556	-0.744409
ASV287	ASV6	0.717942
ASV287	ASV330	0.707506
ASV287	ASV2	0.67579
ASV287	ASV491	-0.719682
ASV37	ASV76	-0.71505
ASV37	ASV47	0.777121
ASV37	ASV92	-0.699276
ASV37	ASV219	0.731163
ASV37	ASV57	-0.820381
ASV37	ASV171	0.740621
ASV37	ASV31	-0.881192
ASV37	ASV39	0.824162
ASV37	ASV239	-0.652187
ASV37	ASV139	0.694445
ASV37	ASV54	0.81961
ASV37	ASV42	0.751088
ASV37	ASV312	0.657021
ASV37	ASV358	0.738593
ASV37	ASV70	0.837941
ASV37	ASV519	0.687198
ASV37	ASV28	0.716769
ASV37	ASV258	-0.727005
ASV37	ASV556	0.704917
ASV37	ASV2	-0.793069
ASV76	ASV332	0.69756
ASV76	ASV103	0.707106
ASV76	ASV47	-0.773887
ASV76	ASV219	-0.763595
ASV76	ASV57	0.813099
ASV76	ASV171	-0.801187
ASV76	ASV5	0.651419
ASV76	ASV31	0.81333
ASV76	ASV39	-0.781249
ASV76	ASV335	0.685351
ASV76	ASV54	-0.792631
ASV76	ASV42	-0.670754
ASV76	ASV358	-0.754942
ASV76	ASV70	-0.804588
ASV76	ASV28	-0.752338
ASV76	ASV6	0.693146
ASV76	ASV2	0.676389
ASV76	ASV317	-0.701282
ASV332	ASV181	0.692749
ASV332	ASV789	0.659042
ASV332	ASV335	0.660726
ASV103	ASV57	0.727766
ASV103	ASV41	0.65872
ASV103	ASV5	0.759064
ASV103	ASV31	0.720559
ASV103	ASV59	0.781127
ASV103	ASV335	0.662101
ASV103	ASV54	-0.727951
ASV103	ASV106	0.678021
ASV103	ASV94	0.72596
ASV103	ASV70	-0.753732
ASV103	ASV6	0.765405
ASV103	ASV2	0.688443
ASV103	ASV56	0.698299
ASV103	ASV164	0.653125
ASV47	ASV92	-0.707303
ASV47	ASV219	0.774129
ASV47	ASV57	-0.710234
ASV47	ASV171	0.695564
ASV47	ASV31	-0.725942
ASV47	ASV39	0.826882
ASV47	ASV239	-0.69518
ASV47	ASV62	0.669983
ASV47	ASV54	0.823289
ASV47	ASV42	0.718199
ASV47	ASV358	0.70887
ASV47	ASV70	0.800875
ASV47	ASV28	0.653162
ASV47	ASV2	-0.697446
ASV47	ASV317	0.669775
ASV181	ASV789	0.673735
ASV181	ASV335	0.675526
ASV181	ASV365	0.851224
ASV181	ASV70	-0.653528
ASV181	ASV213	0.652645
ASV181	ASV298	0.740152
ASV181	ASV916	0.699358
ASV92	ASV57	0.712678
ASV92	ASV5	0.732383
ASV92	ASV31	0.70349
ASV92	ASV25	-0.731395
ASV92	ASV39	-0.699301
ASV92	ASV54	-0.713872
ASV92	ASV6	0.689517
ASV92	ASV330	0.661002
ASV92	ASV491	-0.681573
ASV92	ASV1	-0.670006
ASV92	ASV164	0.805261
ASV219	ASV57	-0.843573
ASV219	ASV171	0.764654
ASV219	ASV5	-0.700453
ASV219	ASV31	-0.818673
ASV219	ASV39	0.859116
ASV219	ASV62	0.708115
ASV219	ASV54	0.784843
ASV219	ASV42	0.655219
ASV219	ASV358	0.8115
ASV219	ASV70	0.858359
ASV219	ASV28	0.73854
ASV219	ASV556	0.695377
ASV219	ASV6	-0.676732
ASV219	ASV2	-0.82352
ASV219	ASV317	0.677923
ASV57	ASV171	-0.778425
ASV57	ASV41	0.678827
ASV57	ASV5	0.754373
ASV57	ASV58	0.705103
ASV57	ASV31	0.868266
ASV57	ASV59	0.795298
ASV57	ASV39	-0.832356
ASV57	ASV62	-0.710462
ASV57	ASV54	-0.822638
ASV57	ASV106	0.66983
ASV57	ASV42	-0.703927
ASV57	ASV312	-0.684373
ASV57	ASV358	-0.791585
ASV57	ASV70	-0.835723
ASV57	ASV519	-0.678493
ASV57	ASV28	-0.803699
ASV57	ASV258	0.66577
ASV57	ASV556	-0.767571
ASV57	ASV6	0.807573
ASV57	ASV68	-0.659805
ASV57	ASV2	0.821393
ASV57	ASV164	0.679424
ASV171	ASV58	-0.720415
ASV171	ASV31	-0.779673
ASV171	ASV39	0.855589
ASV171	ASV54	0.779182
ASV171	ASV42	0.724287
ASV171	ASV358	0.776825
ASV171	ASV70	0.780866
ASV171	ASV519	0.769307
ASV171	ASV556	0.769596
ASV171	ASV6	-0.740875
ASV171	ASV2	-0.719915
ASV171	ASV491	0.73233
ASV41	ASV5	0.740386
ASV41	ASV39	-0.658661
ASV41	ASV305	0.671791
ASV41	ASV556	-0.683881
ASV41	ASV6	0.74638
ASV41	ASV164	0.746083
ASV5	ASV31	0.702854
ASV5	ASV59	0.805478
ASV5	ASV39	-0.731424
ASV5	ASV62	-0.698541
ASV5	ASV89	0.66778
ASV5	ASV305	0.686014
ASV5	ASV54	-0.776244
ASV5	ASV42	-0.706945
ASV5	ASV70	-0.763555
ASV5	ASV28	-0.722587
ASV5	ASV6	0.85123
ASV5	ASV330	0.689684
ASV5	ASV2	0.697617
ASV5	ASV1	-0.651124
ASV5	ASV164	0.833071
ASV58	ASV39	-0.733691
ASV58	ASV54	-0.714095
ASV58	ASV42	-0.663546
ASV58	ASV358	-0.707602
ASV58	ASV70	-0.655458
ASV58	ASV519	-0.756575
ASV58	ASV28	-0.688599
ASV58	ASV556	-0.691108
ASV58	ASV6	0.698642
ASV58	ASV68	-0.658021
ASV31	ASV59	0.723158
ASV31	ASV39	-0.851246
ASV31	ASV54	-0.78007
ASV31	ASV42	-0.752428
ASV31	ASV358	-0.788755
ASV31	ASV70	-0.858345
ASV31	ASV519	-0.720977
ASV31	ASV28	-0.783748
ASV31	ASV258	0.714251
ASV31	ASV170	-0.658601
ASV31	ASV556	-0.828554
ASV31	ASV6	0.749193
ASV31	ASV2	0.827983
ASV789	ASV916	0.660787
ASV59	ASV54	-0.699555
ASV59	ASV70	-0.67662
ASV59	ASV28	-0.700445
ASV59	ASV556	-0.677302
ASV59	ASV6	0.844168
ASV59	ASV213	0.659144
ASV59	ASV2	0.739726
ASV59	ASV1	-0.659579
ASV59	ASV164	0.664999
ASV39	ASV62	0.774695
ASV39	ASV305	-0.652593
ASV39	ASV54	0.884823
ASV39	ASV42	0.786961
ASV39	ASV358	0.870589
ASV39	ASV70	0.888191
ASV39	ASV519	0.78777
ASV39	ASV28	0.800286
ASV39	ASV556	0.866929
ASV39	ASV6	-0.781075
ASV39	ASV2	-0.828557
ASV39	ASV317	0.737115
ASV39	ASV164	-0.669941
ASV221	ASV472	0.690782
ASV138	ASV89	0.728768
ASV138	ASV298	0.6515
ASV138	ASV164	0.70985
ASV138	ASV3	-0.681765
ASV239	ASV42	-0.705909
ASV62	ASV54	0.77976
ASV62	ASV42	0.803125
ASV62	ASV358	0.812951
ASV62	ASV70	0.791567
ASV62	ASV519	0.716779
ASV62	ASV28	0.652809
ASV62	ASV556	0.675112
ASV62	ASV2	-0.736485
ASV89	ASV305	0.653773
ASV89	ASV164	0.839668
ASV167	ASV164	0.653781
ASV365	ASV298	0.767755
ASV139	ASV54	0.679523
ASV139	ASV358	0.672103
ASV139	ASV70	0.710755
ASV139	ASV2	-0.706355
ASV215	ASV330	0.700321
ASV215	ASV164	0.650501
ASV54	ASV42	0.770458
ASV54	ASV358	0.806012
ASV54	ASV603	-0.675451
ASV54	ASV70	0.883332
ASV54	ASV519	0.718369
ASV54	ASV28	0.72033
ASV54	ASV556	0.743099
ASV54	ASV6	-0.787892
ASV54	ASV330	-0.655048
ASV54	ASV2	-0.783098
ASV54	ASV164	-0.697124
ASV106	ASV70	-0.65939
ASV106	ASV258	0.708584
ASV106	ASV6	0.745013
ASV42	ASV358	0.788465
ASV42	ASV70	0.819049
ASV42	ASV519	0.814045
ASV42	ASV28	0.686177
ASV42	ASV556	0.690054
ASV42	ASV6	-0.701806
ASV42	ASV2	-0.728956
ASV94	ASV164	0.656526
ASV94	ASV3	-0.687084
ASV358	ASV70	0.839234
ASV358	ASV519	0.843162
ASV358	ASV28	0.754105
ASV358	ASV170	0.726904
ASV358	ASV556	0.774806
ASV358	ASV6	-0.680402
ASV358	ASV2	-0.783225
ASV358	ASV719	0.703888
ASV70	ASV519	0.667969
ASV70	ASV28	0.816948
ASV70	ASV556	0.738455
ASV70	ASV6	-0.754475
ASV70	ASV2	-0.894608
ASV70	ASV56	-0.655807
ASV1024	ASV469	0.813658
ASV519	ASV170	0.728168
ASV519	ASV556	0.761974
ASV28	ASV556	0.702972
ASV28	ASV6	-0.768306
ASV28	ASV2	-0.715845
ASV28	ASV164	-0.652188
ASV258	ASV556	-0.671797
ASV258	ASV6	0.697616
ASV170	ASV556	0.673151
ASV556	ASV6	-0.824962
ASV556	ASV2	-0.756558
ASV6	ASV2	0.72699
ASV6	ASV1	-0.661475
ASV6	ASV164	0.682364
ASV419	ASV2	0.651904
ASV1	ASV164	-0.669333
ASV1	ASV3	0.829328
ASV164	ASV3	-0.685801

## Sheet: XL_igraph_col
ASV72	ASV18	-0.726787
ASV72	ASV16	-0.689542
ASV72	ASV122	0.661511
ASV72	ASV11	0.66918
ASV72	ASV342	0.753587
ASV72	ASV52	0.654686
ASV72	ASV66	0.792531
ASV72	ASV30	-0.801619
ASV72	ASV15	0.71994
ASV72	ASV87	-0.664471
ASV72	ASV37	0.748046
ASV72	ASV535	-0.687768
ASV72	ASV219	0.68127
ASV72	ASV5	-0.690601
ASV72	ASV31	-0.68006
ASV72	ASV39	0.745389
ASV72	ASV62	0.723489
ASV72	ASV120	0.679366
ASV72	ASV70	0.836108
ASV72	ASV28	0.706109
ASV72	ASV68	0.702677
ASV776	ASV774	0.693889
ASV776	ASV358	0.666743
ASV776	ASV508	1
ASV776	ASV556	0.720082
ASV776	ASV916	0.693889
ASV810	ASV606	0.673618
ASV810	ASV882	0.720082
ASV810	ASV181	0.703598
ASV810	ASV687	0.720082
ASV326	ASV755	0.773087
ASV135	ASV522	0.728815
ASV135	ASV122	-0.71564
ASV135	ASV162	0.717931
ASV135	ASV132	0.655713
ASV135	ASV515	0.65964
ASV135	ASV87	0.724298
ASV135	ASV114	0.739033
ASV135	ASV76	0.659383
ASV135	ASV57	0.720401
ASV135	ASV5	0.695994
ASV135	ASV239	0.709214
ASV135	ASV94	0.715763
ASV135	ASV70	-0.678941
ASV135	ASV28	-0.786455
ASV135	ASV175	0.677453
ASV69	ASV536	-0.722867
ASV591	ASV991	0.658694
ASV165	ASV132	0.691177
ASV165	ASV45	0.687632
ASV165	ASV305	0.680661
ASV63	ASV18	-0.734371
ASV63	ASV52	0.742379
ASV63	ASV59	-0.666921
ASV63	ASV39	0.760061
ASV63	ASV42	0.795422
ASV63	ASV70	0.665523
ASV63	ASV17	-0.661753
ASV522	ASV122	-0.670032
ASV522	ASV11	-0.659766
ASV522	ASV162	0.740814
ASV522	ASV132	0.658519
ASV522	ASV87	0.698986
ASV522	ASV114	0.744452
ASV522	ASV45	0.685743
ASV522	ASV287	0.658116
ASV522	ASV76	0.717162
ASV522	ASV150	0.654042
ASV522	ASV57	0.73768
ASV522	ASV5	0.65755
ASV522	ASV239	0.764262
ASV522	ASV410	0.739841
ASV522	ASV70	-0.655801
ASV522	ASV77	0.665945
ASV522	ASV175	0.771462
ASV522	ASV213	0.773509
ASV522	ASV164	0.665946
ASV522	ASV3	-0.723004
ASV606	ASV803	0.811437
ASV650	ASV459	0.70983
ASV110	ASV18	-0.720118
ASV407	ASV515	0.69007
ASV407	ASV3	-0.699404
ASV238	ASV107	0.668282
ASV238	ASV11	-0.683809
ASV238	ASV941	0.709137
ASV238	ASV92	0.793773
ASV238	ASV138	0.66343
ASV67	ASV132	0.745984
ASV67	ASV150	0.682457
ASV67	ASV57	0.730359
ASV67	ASV5	0.726977
ASV67	ASV59	0.799893
ASV67	ASV94	0.687216
ASV67	ASV6	0.653991
ASV67	ASV175	0.653038
ASV979	ASV882	0.666743
ASV979	ASV687	0.666743
ASV979	ASV493	0.766993
ASV979	ASV982	0.720082
ASV19	ASV6	0.656384
ASV18	ASV122	-0.661379
ASV18	ASV52	-0.668122
ASV18	ASV132	0.663605
ASV18	ASV66	-0.718639
ASV18	ASV30	0.733681
ASV18	ASV114	0.749931
ASV18	ASV76	0.717281
ASV18	ASV57	0.746025
ASV18	ASV5	0.728394
ASV18	ASV31	0.762988
ASV18	ASV59	0.67329
ASV18	ASV39	-0.773811
ASV18	ASV70	-0.782438
ASV18	ASV28	-0.792536
ASV18	ASV6	0.683655
ASV18	ASV175	0.662168
ASV336	ASV250	0.668617
ASV336	ASV76	0.703933
ASV336	ASV57	0.657426
ASV336	ASV305	0.702593
ASV336	ASV169	0.757466
ASV16	ASV570	-0.679034
ASV16	ASV519	-0.715289
ASV107	ASV11	-0.705102
ASV107	ASV459	-0.665427
ASV107	ASV66	-0.657859
ASV107	ASV38	0.748523
ASV107	ASV45	0.760616
ASV107	ASV37	-0.710616
ASV107	ASV5	0.682329
ASV107	ASV31	0.685914
ASV107	ASV138	0.763087
ASV107	ASV215	0.653961
ASV122	ASV11	0.829085
ASV122	ASV32	-0.744795
ASV122	ASV162	-0.670569
ASV122	ASV132	-0.779902
ASV122	ASV66	0.793093
ASV122	ASV87	-0.702337
ASV122	ASV114	-0.744631
ASV122	ASV45	-0.678861
ASV122	ASV287	-0.775142
ASV122	ASV76	-0.688051
ASV122	ASV535	-0.757014
ASV122	ASV150	-0.721917
ASV122	ASV57	-0.790041
ASV122	ASV5	-0.794129
ASV122	ASV31	-0.713787
ASV122	ASV39	0.813085
ASV122	ASV239	-0.753053
ASV122	ASV959	0.705563
ASV122	ASV62	0.673346
ASV122	ASV70	0.805585
ASV122	ASV28	0.885047
ASV122	ASV258	-0.695348
ASV122	ASV213	-0.693357
ASV11	ASV32	-0.881647
ASV11	ASV162	-0.658151
ASV11	ASV132	-0.748835
ASV11	ASV36	0.668083
ASV11	ASV66	0.800659
ASV11	ASV155	0.659651
ASV11	ASV87	-0.739339
ASV11	ASV114	-0.737563
ASV11	ASV45	-0.828132
ASV11	ASV287	-0.754225
ASV11	ASV37	0.743593
ASV11	ASV92	-0.711974
ASV11	ASV535	-0.780087
ASV11	ASV150	-0.761725
ASV11	ASV57	-0.758734
ASV11	ASV5	-0.873494
ASV11	ASV31	-0.736366
ASV11	ASV59	-0.694658
ASV11	ASV39	0.75228
ASV11	ASV138	-0.772953
ASV11	ASV239	-0.745473
ASV11	ASV959	0.777245
ASV11	ASV305	-0.762297
ASV11	ASV94	-0.674994
ASV11	ASV70	0.815912
ASV11	ASV28	0.754355
ASV11	ASV258	-0.845091
ASV11	ASV6	-0.710627
ASV11	ASV175	-0.65556
ASV11	ASV419	-0.687195
ASV11	ASV1	0.668127
ASV11	ASV164	-0.704671
ASV882	ASV687	1
ASV342	ASV22	0.713518
ASV342	ASV66	0.755678
ASV342	ASV15	0.752437
ASV342	ASV37	0.831419
ASV342	ASV535	-0.678361
ASV342	ASV62	0.678445
ASV342	ASV68	0.662967
ASV991	ASV358	0.76777
ASV991	ASV556	0.765488
ASV791	ASV787	0.693889
ASV137	ASV162	0.719636
ASV137	ASV419	0.701854
ASV52	ASV87	-0.669532
ASV52	ASV114	-0.697468
ASV52	ASV5	-0.765855
ASV52	ASV31	-0.73312
ASV52	ASV39	0.8019
ASV52	ASV42	0.67868
ASV52	ASV70	0.749672
ASV52	ASV28	0.681941
ASV52	ASV6	-0.652778
ASV52	ASV392	-0.669171
ASV191	ASV62	0.680597
ASV191	ASV54	0.710885
ASV191	ASV42	0.66993
ASV32	ASV132	0.666585
ASV32	ASV36	-0.693835
ASV32	ASV66	-0.747454
ASV32	ASV155	-0.718305
ASV32	ASV87	0.676146
ASV32	ASV45	0.723213
ASV32	ASV287	0.711486
ASV32	ASV535	0.749203
ASV32	ASV150	0.730557
ASV32	ASV57	0.674074
ASV32	ASV5	0.733799
ASV32	ASV239	0.672599
ASV32	ASV959	-0.657284
ASV32	ASV305	0.677877
ASV32	ASV70	-0.706747
ASV32	ASV28	-0.703098
ASV32	ASV258	0.843753
ASV32	ASV1	-0.683116
ASV534	ASV755	0.671212
ASV568	ASV728	0.742834
ASV941	ASV92	0.654284
ASV22	ASV66	0.685381
ASV22	ASV45	-0.704145
ASV22	ASV37	0.727273
ASV160	ASV162	0.650421
ASV160	ASV287	0.706459
ASV160	ASV181	0.694547
ASV160	ASV92	0.670901
ASV160	ASV603	0.670556
ASV160	ASV419	0.737009
ASV160	ASV298	0.683988
ASV160	ASV164	0.664019
ASV162	ASV132	0.65036
ASV162	ASV87	0.715034
ASV162	ASV114	0.705157
ASV162	ASV76	0.757767
ASV162	ASV57	0.672533
ASV162	ASV138	0.704325
ASV162	ASV239	0.666571
ASV162	ASV410	0.686308
ASV162	ASV70	-0.656056
ASV162	ASV28	-0.719082
ASV162	ASV175	0.709092
ASV162	ASV419	0.67486
ASV162	ASV298	0.657744
ASV162	ASV164	0.657185
ASV162	ASV3	-0.669143
ASV132	ASV66	-0.699603
ASV132	ASV87	0.742011
ASV132	ASV114	0.779164
ASV132	ASV45	0.746582
ASV132	ASV76	0.687449
ASV132	ASV535	0.74413
ASV132	ASV150	0.754614
ASV132	ASV57	0.797177
ASV132	ASV41	0.655814
ASV132	ASV5	0.802794
ASV132	ASV58	0.68142
ASV132	ASV31	0.750137
ASV132	ASV59	0.732804
ASV132	ASV39	-0.739639
ASV132	ASV239	0.768541
ASV132	ASV70	-0.714583
ASV132	ASV28	-0.768556
ASV132	ASV258	0.68184
ASV132	ASV6	0.699178
ASV132	ASV175	0.785451
ASV132	ASV164	0.697636
ASV132	ASV3	-0.735242
ASV36	ASV258	-0.684822
ASV36	ASV1	0.660184
ASV66	ASV30	-0.659116
ASV66	ASV15	0.759901
ASV66	ASV87	-0.744576
ASV66	ASV114	-0.652622
ASV66	ASV45	-0.839426
ASV66	ASV287	-0.720391
ASV66	ASV37	0.805518
ASV66	ASV535	-0.748032
ASV66	ASV5	-0.794462
ASV66	ASV31	-0.735283
ASV66	ASV59	-0.661271
ASV66	ASV39	0.773071
ASV66	ASV239	-0.668793
ASV66	ASV62	0.775533
ASV66	ASV305	-0.73099
ASV66	ASV70	0.860623
ASV66	ASV28	0.750549
ASV66	ASV258	-0.744082
ASV66	ASV1	0.65515
ASV515	ASV114	0.679884
ASV515	ASV57	0.702051
ASV515	ASV249	0.657575
ASV515	ASV213	0.664398
ASV515	ASV3	-0.746498
ASV250	ASV87	0.684264
ASV250	ASV5	0.712402
ASV250	ASV31	0.685169
ASV250	ASV70	-0.696257
ASV250	ASV6	0.712082
ASV250	ASV175	0.652698
ASV250	ASV164	0.751976
ASV30	ASV5	0.670777
ASV30	ASV31	0.693268
ASV30	ASV39	-0.695033
ASV30	ASV70	-0.764918
ASV255	ASV59	0.737603
ASV155	ASV76	-0.650255
ASV155	ASV150	-0.659633
ASV155	ASV258	-0.702025
ASV155	ASV1	0.707223
ASV15	ASV87	-0.690215
ASV15	ASV37	0.682144
ASV15	ASV535	-0.750497
ASV15	ASV5	-0.657338
ASV15	ASV62	0.72596
ASV15	ASV70	0.685624
ASV15	ASV28	0.666209
ASV87	ASV114	0.768039
ASV87	ASV45	0.653411
ASV87	ASV287	0.70567
ASV87	ASV37	-0.682305
ASV87	ASV535	0.737401
ASV87	ASV57	0.72943
ASV87	ASV5	0.824449
ASV87	ASV31	0.729393
ASV87	ASV59	0.666667
ASV87	ASV39	-0.737546
ASV87	ASV239	0.748856
ASV87	ASV959	-0.66064
ASV87	ASV70	-0.875827
ASV87	ASV28	-0.745607
ASV87	ASV6	0.673887
ASV87	ASV175	0.803889
ASV87	ASV164	0.756674
ASV114	ASV287	0.715019
ASV114	ASV76	0.784432
ASV114	ASV535	0.738841
ASV114	ASV150	0.690074
ASV114	ASV57	0.922423
ASV114	ASV5	0.837968
ASV114	ASV58	0.77155
ASV114	ASV31	0.762029
ASV114	ASV59	0.730985
ASV114	ASV39	-0.769913
ASV114	ASV239	0.807366
ASV114	ASV249	0.85742
ASV114	ASV106	0.713503
ASV114	ASV94	0.67692
ASV114	ASV603	0.66174
ASV114	ASV70	-0.800855
ASV114	ASV28	-0.781559
ASV114	ASV6	0.812303
ASV114	ASV175	0.860213
ASV114	ASV213	0.682043
ASV114	ASV56	0.655708
ASV114	ASV392	0.716433
ASV114	ASV164	0.796991
ASV114	ASV3	-0.737261
ASV263	ASV138	0.656596
ASV263	ASV239	0.658755
ASV263	ASV214	0.720646
ASV728	ASV358	0.816642
ASV728	ASV556	0.813218
ASV728	ASV910	0.652107
ASV256	ASV25	-0.768524
ASV45	ASV287	0.732344
ASV45	ASV37	-0.682731
ASV45	ASV5	0.767266
ASV45	ASV31	0.713147
ASV45	ASV25	-0.723376
ASV45	ASV138	0.757242
ASV45	ASV305	0.739955
ASV45	ASV70	-0.73303
ASV45	ASV258	0.75286
ASV45	ASV175	0.702017
ASV45	ASV1	-0.718546
ASV45	ASV164	0.752192
ASV287	ASV76	0.665922
ASV287	ASV57	0.697503
ASV287	ASV5	0.708326
ASV287	ASV31	0.700462
ASV287	ASV25	-0.679461
ASV287	ASV239	0.738691
ASV287	ASV70	-0.787694
ASV287	ASV28	-0.702568
ASV287	ASV6	0.657584
ASV287	ASV175	0.732705
ASV287	ASV164	0.792101
ASV287	ASV3	-0.733315
ASV37	ASV5	-0.680729
ASV37	ASV39	0.658317
ASV37	ASV796	-0.659399
ASV37	ASV62	0.724153
ASV37	ASV177	0.708293
ASV37	ASV70	0.740519
ASV37	ASV68	0.682492
ASV76	ASV150	0.704426
ASV76	ASV57	0.815454
ASV76	ASV239	0.724017
ASV76	ASV410	0.657936
ASV76	ASV28	-0.783158
ASV76	ASV258	0.652925
ASV76	ASV6	0.687072
ASV76	ASV175	0.73666
ASV76	ASV164	0.726905
ASV76	ASV3	-0.695057
ASV103	ASV31	0.667249
ASV103	ASV70	-0.663813
ASV898	ASV365	0.715049
ASV92	ASV138	0.715355
ASV535	ASV57	0.666448
ASV535	ASV5	0.764211
ASV535	ASV39	-0.714672
ASV535	ASV239	0.711468
ASV535	ASV62	-0.718219
ASV535	ASV70	-0.745506
ASV535	ASV28	-0.686205
ASV219	ASV39	0.72282
ASV219	ASV849	0.66921
ASV219	ASV62	0.657833
ASV219	ASV910	0.727347
ASV150	ASV57	0.83902
ASV150	ASV5	0.665126
ASV150	ASV59	0.733835
ASV150	ASV239	0.826697
ASV150	ASV28	-0.744556
ASV150	ASV258	0.731512
ASV150	ASV175	0.670673
ASV150	ASV213	0.724218
ASV150	ASV3	-0.688955
ASV57	ASV5	0.819116
ASV57	ASV58	0.736539
ASV57	ASV31	0.681787
ASV57	ASV59	0.786409
ASV57	ASV39	-0.725393
ASV57	ASV239	0.823695
ASV57	ASV249	0.766512
ASV57	ASV94	0.704874
ASV57	ASV410	0.707712
ASV57	ASV70	-0.753781
ASV57	ASV28	-0.807957
ASV57	ASV258	0.703881
ASV57	ASV6	0.797014
ASV57	ASV175	0.836601
ASV57	ASV213	0.802911
ASV57	ASV164	0.795661
ASV57	ASV3	-0.750616
ASV787	ASV317	0.783509
ASV41	ASV213	0.659832
ASV385	ASV358	0.706584
ASV385	ASV556	0.702558
ASV5	ASV31	0.851548
ASV5	ASV59	0.739595
ASV5	ASV39	-0.882395
ASV5	ASV138	0.659241
ASV5	ASV239	0.756838
ASV5	ASV959	-0.733085
ASV5	ASV62	-0.665297
ASV5	ASV305	0.673224
ASV5	ASV106	0.706227
ASV5	ASV94	0.702883
ASV5	ASV70	-0.916386
ASV5	ASV28	-0.782181
ASV5	ASV258	0.661085
ASV5	ASV6	0.82179
ASV5	ASV175	0.76215
ASV5	ASV164	0.740812
ASV58	ASV335	0.666582
ASV58	ASV249	0.755643
ASV58	ASV6	0.709806
ASV58	ASV175	0.686113
ASV58	ASV164	0.682299
ASV836	ASV314	0.696734
ASV836	ASV803	0.666707
ASV31	ASV59	0.655111
ASV31	ASV39	-0.850931
ASV31	ASV214	0.65132
ASV31	ASV106	0.655535
ASV31	ASV603	0.682512
ASV31	ASV70	-0.851178
ASV31	ASV28	-0.67156
ASV31	ASV6	0.823288
ASV31	ASV175	0.714892
ASV31	ASV164	0.667474
ASV25	ASV1	0.682192
ASV25	ASV3	0.697356
ASV59	ASV39	-0.763247
ASV59	ASV70	-0.722218
ASV59	ASV175	0.745671
ASV59	ASV3	-0.678762
ASV39	ASV62	0.731605
ASV39	ASV54	0.662953
ASV39	ASV106	-0.725419
ASV39	ASV42	0.691699
ASV39	ASV70	0.87993
ASV39	ASV28	0.754943
ASV39	ASV6	-0.675611
ASV501	ASV60	-0.650182
ASV335	ASV907	0.789579
ASV774	ASV508	0.693889
ASV221	ASV62	0.73361
ASV221	ASV478	0.76269
ASV138	ASV214	0.731078
ASV138	ASV258	0.700414
ASV138	ASV1	-0.650293
ASV239	ASV106	0.653158
ASV239	ASV70	-0.690528
ASV239	ASV28	-0.80045
ASV239	ASV258	0.654464
ASV239	ASV6	0.700687
ASV239	ASV175	0.7397
ASV239	ASV213	0.743994
ASV239	ASV164	0.655504
ASV239	ASV3	-0.755259
ASV959	ASV70	0.660422
ASV62	ASV70	0.714109
ASV62	ASV28	0.660025
ASV249	ASV603	0.654167
ASV249	ASV175	0.685051
ASV249	ASV472	0.66052
ASV89	ASV77	0.655527
ASV305	ASV258	0.681939
ASV305	ASV419	0.72317
ASV305	ASV1	-0.743869
ASV214	ASV6	0.664961
ASV214	ASV56	0.659124
ASV54	ASV42	0.661407
ASV106	ASV70	-0.669653
ASV42	ASV17	-0.659981
ASV94	ASV164	0.703381
ASV410	ASV175	0.748478
ASV410	ASV213	0.65214
ASV410	ASV3	-0.785081
ASV358	ASV508	0.666743
ASV358	ASV556	0.997257
ASV70	ASV28	0.79051
ASV70	ASV6	-0.721882
ASV70	ASV175	-0.747543
ASV70	ASV164	-0.740712
ASV519	ASV68	0.78251
ASV28	ASV258	-0.68167
ASV28	ASV175	-0.687807
ASV258	ASV1	-0.756429
ASV508	ASV556	0.720082
ASV508	ASV916	0.693889
ASV77	ASV213	0.707894
ASV77	ASV3	-0.74976
ASV6	ASV175	0.775872
ASV6	ASV56	0.77201
ASV6	ASV392	0.675518
ASV6	ASV164	0.691003
ASV6	ASV3	-0.748939
ASV175	ASV213	0.717664
ASV175	ASV56	0.67863
ASV175	ASV164	0.851545
ASV175	ASV3	-0.821365
ASV213	ASV3	-0.702745
ASV56	ASV3	-0.761042
ASV164	ASV3	-0.656599
