# Supplementary material for: Synthetic community with six Pseudomonas strains screened from garlic rhizosphere microbiome promotes plant growth
Source: Microb Biotechnol. 2020 Aug 6;14(2):488–502. doi: 10.1111/1751-7915.13640 (PMC7936309; doi:10.1111/1751-7915.13640)
Supplement: Supplementary file 5 — Data S4. Node properties of co‐occurrence networks.Mar, resume growth period; Apr, bolting period; May, maturation period; XL, loam; KL, sandy loam; DM, sandy soil. [file MBT2-14-488-s005.xlsx]

## Sheet: Mar_igraph.node.pro
Supplementary Data 4 : Node properties of co-occurrence networks.Mar, resume growth period; Apr, bolting period; May, maturation period; XL, loam; KL, sandy loam; DM, sandy soil.
	Phylum	Genus	otu_abundance	otu_abundance_log	name	igraph.degree	igraph.closeness	igraph.betweenness
1	Bacteroidetes	Unassigned	80	5.70927	ASV810	2	0.0163769	6
2	Actinobacteria	Streptomyces	1474	9.50549	ASV121	10	0.0594693	48.3179
3	Bacteroidetes	Unassigned	7580	11.639	ASV13	2	0.0566202	0
4	Firmicutes	Cohnella	189	6.82939	ASV326	2	0.0578807	0
5	Bacteroidetes	Algoriphagus	1384	9.42341	ASV63	2	0.0163687	4
6	Actinobacteria	Jiangella	152	6.54553	ASV522	1	0.0578292	0
7	Bacteroidetes	Pontibacter	1009	9.01167	ASV136	14	0.0595238	97.093
8	Bacteroidetes	Parasegetibacter	961	8.94817	ASV67	3	0.0562284	2.08333
9	Nitrospirae	Nitrospira	5831	11.2972	ASV19	8	0.0589837	22.8337
10	Proteobacteria	Achromobacter	278	7.33213	ASV212	3	0.0572687	0
11	Actinobacteria	Cellulosimicrobium	297	7.41827	ASV347	3	0.0569177	49
12	Proteobacteria	Enhygromyxa	40	4.80618	ASV1152	1	0.0153846	0
13	Proteobacteria	Microvirga	1718	9.70507	ASV32	17	0.0600185	224.397
14	Actinobacteria	Unassigned	115	6.18209	ASV941	2	0.0567686	3.97436
15	Proteobacteria	Unassigned	79	5.69288	ASV505	1	0.057168	0
16	Firmicutes	Paenibacillus	678	8.49369	ASV313	10	0.0589302	48.4206
17	Firmicutes	Sporosarcina	413	7.84785	ASV160	3	0.0572183	49
18	Bacteroidetes	Unassigned	1333	9.37449	ASV162	1	0.0555081	0
19	Planctomycetes	Blastopirellula	5906	11.3139	ASV38	7	0.0585586	97.1776
20	Actinobacteria	Marmoricola	3509	10.6356	ASV30	7	0.0585586	53.2493
21	Bacteroidetes	Flavisolibacter	3135	10.4887	ASV87	1	0.054576	0
22	Bacteroidetes	Phaeodactylibacter	48	5.04372	ASV808	1	0.0560345	0
23	Proteobacteria	Methyloligella	541	8.19959	ASV127	1	0.0554135	0
24	Gemmatimonadetes	Gemmatimonas	3808	10.7421	ASV114	3	0.0579323	0
25	Actinobacteria	Rhodococcus	847	8.78365	ASV252	1	0.0153846	0
26	Actinobacteria	Mycobacterium	604	8.34311	ASV256	1	0.0153846	0
27	Firmicutes	Bacillus	6463	11.4313	ASV45	16	0.0598527	95.939
28	Bacteroidetes	Adhaeribacter	759	8.64073	ASV287	1	0.0163522	0
29	Planctomycetes	Unassigned	4255	10.8867	ASV76	1	0.0153846	0
30	Proteobacteria	Unassigned	963	8.95088	ASV103	6	0.0585586	1.50055
31	Firmicutes	Bhargavaea	359	7.66528	ASV181	7	0.0587703	14.6181
32	Actinobacteria	Kocuria	261	7.24992	ASV270	7	0.0588768	100.817
33	Bacteroidetes	Lewinella	105	6.06357	ASV535	2	0.0561798	0
34	Aquificae	Unassigned	36	4.66891	ASV794	7	0.0579323	108.701
35	Proteobacteria	Diplorickettsia	95	5.93317	ASV587	1	0.057168	0
36	Proteobacteria	Paracoccus	30	4.43136	ASV1160	1	0.0156212	0
37	Proteobacteria	Acidovorax	1409	9.44673	ASV99	3	0.0580876	1.1
38	Bacteroidetes	Terrimonas	15045	12.5322	ASV5	23	0.0604651	361.531
39	Proteobacteria	Nitrosospira	1811	9.77376	ASV31	2	0.0578292	0
40	Bacteroidetes	Sphingobacterium	3633	10.6808	ASV39	2	0.015625	1
41	Proteobacteria	Unassigned	279	7.33681	ASV239	4	0.0578292	97
42	Actinobacteria	Intrasporangium	154	6.56256	ASV314	1	0.0560828	0
43	Proteobacteria	Neorhizobium	94	5.91938	ASV478	1	0.0566202	0
44	Actinobacteria	Nocardioides	2520	10.2042	ASV86	5	0.0587703	46.9857
45	Proteobacteria	Ensifer	1855	9.80503	ASV43	9	0.0593607	68.3231
46	Bacteroidetes	Pedobacter	4350	10.9155	ASV60	2	0.0163687	4
47	Actinobacteria	Microbacterium	2608	10.2489	ASV42	8	0.0585059	53.3596
48	Proteobacteria	Nitrosomonas	190	6.83626	ASV603	1	0.0153846	0
49	Proteobacteria	Hydrogenophaga	1736	9.71865	ASV28	2	0.0579839	0
50	Proteobacteria	Unassigned	348	7.62474	ASV258	10	0.059415	54.4124
51	Actinobacteria	Gordonia	50	5.09691	ASV740	1	0.0563747	0
52	Verrucomicrobia	Opitutus	3399	10.5941	ASV77	10	0.0594693	49.5281
53	Proteobacteria	Unassigned	117	6.20456	ASV554	1	0.0156212	0
54	Bacteroidetes	Unassigned	16291	12.6358	ASV6	7	0.0588235	50.9797
55	Actinobacteria	Unassigned	396	7.79309	ASV175	1	0.0555081	0
56	Firmicutes	Tumebacillus	392	7.77986	ASV169	1	0.0554135	0
57	Proteobacteria	Arenimonas	890	8.84817	ASV117	2	0.0570175	0
58	Actinobacteria	Aquihabitans	617	8.37086	ASV213	8	0.0588768	36.56
59	Bacteroidetes	Solitalea	76	5.64244	ASV858	3	0.0577778	0
60	Actinobacteria	Arthrobacter	13252	12.3668	ASV2	13	0.0597426	161.26
61	Proteobacteria	Unassigned	1413	9.45043	ASV56	1	0.0153846	0
62	Bacteroidetes	Flavobacterium	36093	13.6723	ASV1	8	0.0593066	59.2103
63	Proteobacteria	Ramlibacter	314	7.49079	ASV298	1	0.0548523	0
64	Bacteroidetes	Lacihabitans	63	5.39802	ASV662	9	0.0591447	115.628
65	Proteobacteria	Massilia	2779	10.3317	ASV17	2	0.0163769	6
66	Proteobacteria	Pseudomonas	21995	13.027	ASV3	1	0.0163522	0

## Sheet: Apr_igraph.node.pro
	Phylum	Genus	otu_abundance	otu_abundance_log	name	igraph.degree	igraph.closeness	igraph.betweenness
1	Actinobacteria	Nonomuraea	80	5.70927	ASV776	6	0.0530903	130.289
2	Proteobacteria	Mesorhizobium	1053	9.06729	ASV209	3	0.0527144	6.954
3	Bacteroidetes	Unassigned	80	5.70927	ASV810	5	0.0528808	53.4006
4	Actinobacteria	Streptomyces	1474	9.50549	ASV121	23	0.0548731	235.223
5	Bacteroidetes	Unassigned	7580	11.639	ASV13	3	0.0498327	54.3706
6	Firmicutes	Cohnella	189	6.82939	ASV326	26	0.0550082	247.87
7	Actinobacteria	Microlunatus	567	8.26075	ASV135	2	0.0509893	4.89
8	Proteobacteria	Unassigned	1602	9.61399	ASV69	1	0.0503381	0
9	Bacteroidetes	Algoriphagus	1384	9.42341	ASV63	6	0.0516776	301.931
10	Actinobacteria	Jiangella	152	6.54553	ASV522	1	0.00746269	0
11	Proteobacteria	Cupriavidus	148	6.51079	ASV606	13	0.0541852	260.791
12	Proteobacteria	Nitrospirillum	51	5.12271	ASV780	5	0.0527767	236.54
13	Bacteroidetes	Pontibacter	1009	9.01167	ASV136	4	0.0533227	12.2465
14	Proteobacteria	Unassigned	590	8.31256	ASV238	1	0.00746269	0
15	Bacteroidetes	Parasegetibacter	961	8.94817	ASV67	4	0.0495929	233
16	Proteobacteria	Kaistia	38	4.73935	ASV979	1	0.0480287	0
17	Nitrospirae	Nitrospira	5831	11.2972	ASV19	6	0.0528391	243.716
18	Proteobacteria	Povalibacter	3638	10.6826	ASV18	1	0.00746269	0
19	Actinobacteria	Angustibacter	161	6.62048	ASV420	26	0.0549856	253.376
20	Proteobacteria	Pseudolabrys	347	7.62099	ASV425	3	0.0529226	0.758081
21	Proteobacteria	Achromobacter	278	7.33213	ASV212	2	0.0514593	0
22	Bacteroidetes	Niabella	92	5.89136	ASV413	2	0.0514001	23.9149
23	Proteobacteria	Stenotrophomonas	2944	10.4068	ASV11	6	0.0533227	206.955
24	Actinobacteria	Cellulosimicrobium	297	7.41827	ASV347	15	0.054317	9.98147
25	Planctomycetes	Singulisphaera	62	5.37718	ASV882	5	0.0532591	5.1488
26	Proteobacteria	Unassigned	38	4.73935	ASV791	2	0.0501309	117
27	Proteobacteria	Enhygromyxa	40	4.80618	ASV1152	1	0.0497771	0
28	Bacteroidetes	Flavitalea	586	8.30369	ASV137	6	0.0532591	257.692
29	Verrucomicrobia	Luteolibacter	456	7.97689	ASV191	17	0.0544494	115.95
30	Proteobacteria	Microvirga	1718	9.70507	ASV32	16	0.054339	113.784
31	Actinobacteria	Unassigned	57	5.26762	ASV534	1	0.0495745	0
32	Proteobacteria	Minicystis	52	5.14801	ASV854	2	0.047823	0
33	Bacteroidetes	Rhodocytophaga	84	5.77284	ASV755	4	0.0518978	15.9094
34	Actinobacteria	Aeromicrobium	494	8.08118	ASV168	30	0.055144	319.184
35	Proteobacteria	Pseudoxanthomonas	2371	10.1248	ASV22	1	0.0484104	0
36	Firmicutes	Paenibacillus	678	8.49369	ASV313	21	0.0548955	263.943
37	Firmicutes	Sporosarcina	413	7.84785	ASV160	13	0.0540323	14.9354
38	Bacteroidetes	Unassigned	1333	9.37449	ASV162	10	0.0540759	247.86
39	Actinobacteria	Gaiella	3848	10.7557	ASV132	21	0.0547386	228.081
40	Actinobacteria	Unassigned	106	6.07592	ASV459	1	0.051145	0
41	Proteobacteria	Sphingorhabdus	829	8.75566	ASV66	4	0.0515583	8.61797
42	Proteobacteria	Labilithrix	195	6.8701	ASV515	1	0.0507384	0
43	Planctomycetes	Blastopirellula	5906	11.3139	ASV38	23	0.0547162	259.492
44	Actinobacteria	Marmoricola	3509	10.6356	ASV30	2	0.0516378	117
45	Proteobacteria	Yersinia	486	8.05991	ASV155	3	0.0513804	26.0925
46	Proteobacteria	Methylophilus	2185	10.0184	ASV15	3	0.0513804	26.5407
47	Bacteroidetes	Phaeodactylibacter	48	5.04372	ASV808	2	0.047823	0
48	Proteobacteria	Sphingomonas	574	8.27674	ASV536	11	0.0536214	28.769
49	Proteobacteria	Methyloligella	541	8.19959	ASV127	6	0.0535358	9.04708
50	Gemmatimonadetes	Gemmatimonas	3808	10.7421	ASV114	2	0.050547	117
51	Actinobacteria	Rhodococcus	847	8.78365	ASV252	1	0.00746269	0
52	Planctomycetes	Planctopirus	605	8.34527	ASV263	8	0.0536429	51.7362
53	Actinobacteria	Nocardia	46	4.98827	ASV728	5	0.0512037	150.371
54	Actinobacteria	Mycobacterium	604	8.34311	ASV256	15	0.0543611	498.571
55	Firmicutes	Bacillus	6463	11.4313	ASV45	32	0.0553033	585.291
56	Bacteroidetes	Adhaeribacter	759	8.64073	ASV287	8	0.0535786	16.3699
57	Planctomycetes	Unassigned	4255	10.8867	ASV76	9	0.0537937	4.93051
58	Actinobacteria	Aciditerrimonas	297	7.41827	ASV332	27	0.0550534	479.14
59	Proteobacteria	Unassigned	963	8.95088	ASV103	10	0.0540323	348.401
60	Firmicutes	Bhargavaea	359	7.66528	ASV181	28	0.0549856	428.098
61	Planctomycetes	Candidatus_Brocadia	30	4.43136	ASV898	1	0.00746269	0
62	Bacteroidetes	Unassigned	4610	10.9911	ASV92	3	0.052673	24.4209
63	Actinobacteria	Kocuria	261	7.24992	ASV270	20	0.0549631	997.055
64	Firmicutes	Geothermomicrobium	37	4.70461	ASV1224	3	0.0506233	117
65	Aquificae	Unassigned	36	4.66891	ASV794	4	0.0498883	347
66	Proteobacteria	Diplorickettsia	95	5.93317	ASV587	4	0.052673	207.878
67	Proteobacteria	Paracoccus	30	4.43136	ASV1160	1	0.0478059	0
68	Actinobacteria	Solirubrobacter	1235	9.275	ASV150	1	0.0498141	0
69	Proteobacteria	Unassigned	3391	10.591	ASV57	16	0.0541195	365.833
70	Actinobacteria	Agromyces	1850	9.80152	ASV64	1	0.00746269	0
71	Proteobacteria	Pseudoduganella	32	4.51545	ASV787	1	0.00746269	0
72	Firmicutes	Fictibacillus	81	5.72546	ASV688	18	0.0545825	481.351
73	Bacteroidetes	Moheibacter	248	7.18336	ASV171	1	0.00746269	0
74	Actinobacteria	Knoellia	1302	9.34383	ASV41	1	0.0516776	0
75	Actinobacteria	Micromonospora	208	6.95419	ASV385	3	0.0523233	5.6496
76	Bacteroidetes	Terrimonas	15045	12.5322	ASV5	5	0.0516179	177.519
77	Planctomycetes	Pirellula	3624	10.6776	ASV58	1	0.0517375	0
78	Planctomycetes	Gimesia	90	5.86273	ASV836	4	0.0531324	71.5222
79	Proteobacteria	Duganella	1561	9.58021	ASV25	19	0.054317	311.234
80	Actinobacteria	Catellatospora	97	5.96032	ASV774	12	0.054295	866.588
81	Proteobacteria	Aquicella	158	6.59597	ASV796	1	0.00746269	0
82	Proteobacteria	Roseateles	37	4.70461	ASV849	1	0.00746269	0
83	Bacteroidetes	Chitinophaga	778	8.67294	ASV221	1	0.051598	0
84	Proteobacteria	Steroidobacter	1157	9.19	ASV138	3	0.0510282	7.02884
85	Proteobacteria	Azohydromonas	98	5.97368	ASV470	1	0.0490124	0
86	Proteobacteria	Sphingopyxis	973	8.96434	ASV62	1	0.0518978	0
87	Proteobacteria	Hyphomicrobium	628	8.39388	ASV249	4	0.0526523	117
88	Proteobacteria	Unassigned	614	8.36451	ASV89	4	0.0524873	19.0538
89	Actinobacteria	Intrasporangium	154	6.56256	ASV314	1	0.00746269	0
90	Planctomycetes	Gemmata	571	8.26991	ASV167	2	0.0514593	1.22592
91	Proteobacteria	Unassigned	209	6.96044	ASV365	12	0.0541414	27.563
92	Proteobacteria	Devosia	1118	9.14533	ASV139	2	0.0522214	0
93	Actinobacteria	Nocardioides	2520	10.2042	ASV86	28	0.0550987	438.884
94	Proteobacteria	Haliangium	597	8.32792	ASV215	3	0.0520793	118.453
95	Bacteroidetes	Dyadobacter	2276	10.0715	ASV54	11	0.0538369	113.549
96	Proteobacteria	Aminobacter	31	4.47409	ASV803	1	0.00746269	0
97	Proteobacteria	Ensifer	1855	9.80503	ASV43	2	0.0511841	1.36688
98	Bacteroidetes	Pedobacter	4350	10.9155	ASV60	2	0.0520186	8.98467
99	Actinobacteria	Microbacterium	2608	10.2489	ASV42	11	0.0537074	848.288
100	Proteobacteria	Caulobacter	241	7.14605	ASV312	13	0.0539887	266.241
101	Bacteroidetes	Ferruginibacter	1263	9.30421	ASV94	1	0.0475346	0
102	Planctomycetes	Zavarzinella	391	7.77653	ASV410	1	0.0516776	0
103	Proteobacteria	Ochrobactrum	177	6.74392	ASV358	1	0.0504518	0
104	Bacteroidetes	Niastella	1192	9.22883	ASV177	1	0.0475346	0
105	Proteobacteria	Bauldia	41	4.83835	ASV1024	3	0.0507961	16.3244
106	Proteobacteria	Enterobacter	143	6.46601	ASV519	2	0.0501309	1.325
107	Proteobacteria	Hydrogenophaga	1736	9.71865	ASV28	4	0.0531324	14.544
108	Proteobacteria	Unassigned	348	7.62474	ASV258	1	0.04941	0
109	Actinobacteria	Gordonia	50	5.09691	ASV740	18	0.0548057	455.995
110	Proteobacteria	Unassigned	178	6.75126	ASV508	3	0.0520388	569
111	Verrucomicrobia	Opitutus	3399	10.5941	ASV77	2	0.0487273	0
112	Actinobacteria	Unassigned	101	6.01296	ASV493	5	0.0527975	328.906
113	Proteobacteria	Acinetobacter	115	6.18209	ASV556	9	0.0535358	279.135
114	Bacteroidetes	Unassigned	16291	12.6358	ASV6	1	0.00746269	0
115	Proteobacteria	Methylotenera	823	8.7462	ASV68	5	0.0522417	128.472
116	Actinobacteria	Unassigned	396	7.79309	ASV175	1	0.00746269	0
117	Actinobacteria	Rhizocola	83	5.75723	ASV945	3	0.0518175	118.315
118	Firmicutes	Tumebacillus	392	7.77986	ASV169	20	0.0545159	115.73
119	Proteobacteria	Arenimonas	890	8.84817	ASV117	15	0.0540759	58.086
120	Proteobacteria	Amaricoccus	392	7.77986	ASV419	7	0.053493	13.8928
121	Proteobacteria	Unassigned	32	4.51545	ASV1155	2	0.0506425	0
122	Actinobacteria	Arthrobacter	13252	12.3668	ASV2	4	0.0505851	124.119
123	Proteobacteria	Unassigned	1413	9.45043	ASV56	6	0.0534503	9.75244
124	Verrucomicrobia	Verrucomicrobium	207	6.94791	ASV357	20	0.0544494	339.749
125	Bacteroidetes	Flavobacterium	36093	13.6723	ASV1	5	0.0524462	211.598
126	Proteobacteria	Bosea	86	5.8035	ASV719	1	0.0484805	0
127	Proteobacteria	Ramlibacter	314	7.49079	ASV298	8	0.0533015	154.148
128	Proteobacteria	Phyllobacterium	165	6.65245	ASV317	18	0.0544937	376.498
129	Proteobacteria	Unassigned	222	7.03906	ASV350	2	0.052549	8.35389
130	Planctomycetes	Unassigned	53	5.17283	ASV982	1	0.00746269	0
131	Bacteroidetes	Lacihabitans	63	5.39802	ASV662	1	0.00746269	0
132	Proteobacteria	Unassigned	930	8.90545	ASV164	2	0.0519581	4.14485
133	Proteobacteria	Pseudomonas	21995	13.027	ASV3	18	0.0543831	240.061
134	Actinobacteria	Dactylosporangium	52	5.14801	ASV907	2	0.0515781	0
135	Actinobacteria	Pseudonocardia	56	5.24456	ASV916	2	0.0523847	232

## Sheet: May_igraph.node.pro
	Phylum	Genus	otu_abundance	otu_abundance_log	name	igraph.degree	igraph.closeness	igraph.betweenness
1	Proteobacteria	Rhizobium	1440	9.47509	ASV72	16	0.0394855	44.0398
2	Actinobacteria	Nonomuraea	80	5.70927	ASV776	1	0.0375533	0
3	Bacteroidetes	Larkinella	98	5.97368	ASV434	10	0.0389956	16.1721
4	Proteobacteria	Brevundimonas	221	7.03318	ASV264	1	0.0374893	0
5	Actinobacteria	Streptomyces	1474	9.50549	ASV121	15	0.0396754	128.022
6	Bacteroidetes	Unassigned	7580	11.639	ASV13	3	0.0384279	2.97182
7	Firmicutes	Cohnella	189	6.82939	ASV326	2	0.0376497	19.0667
8	Proteobacteria	Unassigned	1602	9.61399	ASV69	16	0.0395802	102.193
9	Proteobacteria	Bradyrhizobium	690	8.51655	ASV95	11	0.0393795	14.6406
10	Bacteroidetes	Algoriphagus	1384	9.42341	ASV63	28	0.0397471	176.575
11	Actinobacteria	Jiangella	152	6.54553	ASV522	1	0.00757576	0
12	Proteobacteria	Cupriavidus	148	6.51079	ASV606	1	0.0381724	0
13	Proteobacteria	Nitrospirillum	51	5.12271	ASV780	2	0.00763359	0
14	Proteobacteria	Variovorax	1154	9.18662	ASV110	2	0.0389381	0
15	Bacteroidetes	Flavihumibacter	298	7.42265	ASV407	1	0.0386757	0
16	Bacteroidetes	Pontibacter	1009	9.01167	ASV136	22	0.0398671	316.837
17	Nitrospirae	Nitrospira	5831	11.2972	ASV19	19	0.0396396	105.777
18	Proteobacteria	Povalibacter	3638	10.6826	ASV18	24	0.0395921	323.294
19	Actinobacteria	Angustibacter	161	6.62048	ASV420	5	0.0378875	25.4779
20	Proteobacteria	Pseudolabrys	347	7.62099	ASV425	6	0.0381393	131.087
21	Proteobacteria	Achromobacter	278	7.33213	ASV212	5	0.0390302	108.254
22	Bacteroidetes	Niabella	92	5.89136	ASV413	1	0.00757576	0
23	Firmicutes	Unassigned	2212	10.0344	ASV16	5	0.0389841	96.3363
24	Proteobacteria	Lysobacter	1712	9.70051	ASV107	6	0.0388807	22.8071
25	Proteobacteria	Novosphingobium	530	8.17283	ASV122	8	0.0391343	0.317084
26	Proteobacteria	Stenotrophomonas	2944	10.4068	ASV11	26	0.039831	299.719
27	Actinobacteria	Cellulosimicrobium	297	7.41827	ASV347	2	0.0385965	0
28	Bacteroidetes	Epilithonimonas	312	7.48246	ASV237	19	0.039239	35.4707
29	Proteobacteria	Enhygromyxa	40	4.80618	ASV1152	1	0.00757576	0
30	Bacteroidetes	Flavitalea	586	8.30369	ASV137	3	0.0389725	100.447
31	Proteobacteria	Serratia	798	8.70601	ASV52	14	0.0389725	32.3536
32	Proteobacteria	Microvirga	1718	9.70507	ASV32	17	0.0398551	233.495
33	Proteobacteria	Chiayiivirga	66	5.45863	ASV568	12	0.039356	34.0927
34	Actinobacteria	Unassigned	115	6.18209	ASV941	1	0.00757576	0
35	Actinobacteria	Aeromicrobium	494	8.08118	ASV168	16	0.039819	214.933
36	Firmicutes	Paenibacillus	678	8.49369	ASV313	4	0.0381393	149.407
37	Firmicutes	Sporosarcina	413	7.84785	ASV160	6	0.038484	90.6487
38	Bacteroidetes	Unassigned	1333	9.37449	ASV162	11	0.0394383	154.185
39	Actinobacteria	Gaiella	3848	10.7557	ASV132	17	0.0398912	350.014
40	Proteobacteria	Sphingorhabdus	829	8.75566	ASV66	7	0.0391343	238.47
41	Proteobacteria	Methylobacillus	59	5.31256	ASV570	3	0.0385852	13.5366
42	Planctomycetes	Blastopirellula	5906	11.3139	ASV38	19	0.0397351	411.214
43	Actinobacteria	Marmoricola	3509	10.6356	ASV30	15	0.039771	151.28
44	Planctomycetes	Planctomicrobium	30	4.43136	ASV1248	2	0.00763359	0
45	Planctomycetes	Rubinisphaera	371	7.70812	ASV255	2	0.0377035	0
46	Proteobacteria	Methylophilus	2185	10.0184	ASV15	1	0.00757576	0
47	Proteobacteria	Georgfuchsia	119	6.22664	ASV444	17	0.0391459	24.3682
48	Proteobacteria	Altererythrobacter	159	6.60419	ASV577	1	0.0378223	0
49	Bacteroidetes	Flavisolibacter	3135	10.4887	ASV87	19	0.0396158	64.6941
50	Bacteroidetes	Phaeodactylibacter	48	5.04372	ASV808	1	0.00763315	0
51	Proteobacteria	Sphingomonas	574	8.27674	ASV536	1	0.00757576	0
52	Proteobacteria	Methyloligella	541	8.19959	ASV127	8	0.0390302	246.099
53	Gemmatimonadetes	Gemmatimonas	3808	10.7421	ASV114	27	0.039807	146.769
54	Actinobacteria	Mycobacterium	604	8.34311	ASV256	1	0.0374893	0
55	Firmicutes	Bacillus	6463	11.4313	ASV45	21	0.039843	1006.61
56	Bacteroidetes	Adhaeribacter	759	8.64073	ASV287	1	0.00757576	0
57	Proteobacteria	Sphingobium	2050	9.93526	ASV37	10	0.039403	130.893
58	Proteobacteria	Azoarcus	103	6.03851	ASV673	4	0.0387324	0
59	Proteobacteria	Cystobacter	253	7.20936	ASV265	2	0.00763359	0
60	Actinobacteria	Aciditerrimonas	297	7.41827	ASV332	1	0.0385739	0
61	Proteobacteria	Unassigned	963	8.95088	ASV103	4	0.0391459	9.83484
62	Proteobacteria	Cellvibrio	998	8.99739	ASV47	18	0.0395091	52.2497
63	Firmicutes	Bhargavaea	359	7.66528	ASV181	7	0.0385064	349.427
64	Planctomycetes	Candidatus_Brocadia	30	4.43136	ASV898	1	0.00757576	0
65	Bacteroidetes	Unassigned	4610	10.9911	ASV92	7	0.039204	5.06882
66	Bacteroidetes	Unassigned	30	4.43136	ASV1130	1	0.00757576	0
67	Actinobacteria	Kocuria	261	7.24992	ASV270	2	0.0361248	0
68	Firmicutes	Geothermomicrobium	37	4.70461	ASV1224	2	0.00763359	1
69	Aquificae	Unassigned	36	4.66891	ASV794	3	0.0372145	214
70	Proteobacteria	Rheinheimera	203	6.92249	ASV219	6	0.0391111	4.56493
71	Proteobacteria	Diplorickettsia	95	5.93317	ASV587	4	0.0383387	393.622
72	Proteobacteria	Paracoccus	30	4.43136	ASV1160	2	0.0361248	0
73	Actinobacteria	Solirubrobacter	1235	9.275	ASV150	3	0.0388007	15.2617
74	Proteobacteria	Unassigned	1864	9.81134	ASV79	1	0.0368304	0
75	Proteobacteria	Unassigned	3391	10.591	ASV57	26	0.039831	179.094
76	Actinobacteria	Agromyces	1850	9.80152	ASV64	2	0.0379747	108
77	Firmicutes	Fictibacillus	81	5.72546	ASV688	3	0.0390417	46.5837
78	Bacteroidetes	Moheibacter	248	7.18336	ASV171	9	0.0390186	12.8683
79	Proteobacteria	Acidovorax	1409	9.44673	ASV99	5	0.0386757	109.433
80	Actinobacteria	Knoellia	1302	9.34383	ASV41	14	0.0394148	26.8136
81	Bacteroidetes	Terrimonas	15045	12.5322	ASV5	5	0.0381613	108
82	Planctomycetes	Pirellula	3624	10.6776	ASV58	8	0.0388693	4.83515
83	Proteobacteria	Unassigned	353	7.64332	ASV302	6	0.0388578	0
84	Proteobacteria	Nitrosospira	1811	9.77376	ASV31	4	0.038721	0.371058
85	Proteobacteria	Duganella	1561	9.58021	ASV25	16	0.039521	292.099
86	Proteobacteria	Skermanella	2745	10.3156	ASV59	18	0.039819	123.513
87	Bacteroidetes	Sphingobacterium	3633	10.6808	ASV39	16	0.0395328	57.5594
88	Proteobacteria	Unassigned	122	6.25908	ASV501	1	0.00763315	0
89	Proteobacteria	Unassigned	184	6.79445	ASV335	1	0.00763315	0
90	Proteobacteria	Roseateles	37	4.70461	ASV849	1	0.00763315	0
91	Proteobacteria	Delftia	71	5.55378	ASV959	4	0.0386757	320
92	Proteobacteria	Sphingopyxis	973	8.96434	ASV62	4	0.0389956	0.196429
93	Actinobacteria	Phycicoccus	57	5.26762	ASV687	1	0.00757576	0
94	Proteobacteria	Hyphomicrobium	628	8.39388	ASV249	4	0.039204	247.409
95	Actinobacteria	Intrasporangium	154	6.56256	ASV314	2	0.0375107	108
96	Proteobacteria	Neorhizobium	94	5.91938	ASV478	3	0.0381724	3.10305
97	Actinobacteria	Nocardioides	2520	10.2042	ASV86	14	0.0397351	171.787
98	Bacteroidetes	Dyadobacter	2276	10.0715	ASV54	19	0.0396515	79.0721
99	Proteobacteria	Ensifer	1855	9.80503	ASV43	5	0.0386757	37.1207
100	Bacteroidetes	Pedobacter	4350	10.9155	ASV60	25	0.039783	301.826
101	Proteobacteria	Rhodoplanes	1029	9.03725	ASV106	1	0.0374893	0
102	Bacteroidetes	Ferruginibacter	1263	9.30421	ASV94	3	0.0390186	306.072
103	Proteobacteria	Ochrobactrum	177	6.74392	ASV358	15	0.0390879	49.0384
104	Bacteroidetes	Niastella	1192	9.22883	ASV177	3	0.0387324	0
105	Bacteroidetes	Chryseobacterium	3203	10.5167	ASV70	20	0.0391691	302.668
106	Proteobacteria	Enterobacter	143	6.46601	ASV519	7	0.039356	49.6876
107	Proteobacteria	Hydrogenophaga	1736	9.71865	ASV28	8	0.039239	49.3377
108	Proteobacteria	Unassigned	348	7.62474	ASV258	2	0.038484	0
109	Proteobacteria	Unassigned	178	6.75126	ASV508	6	0.0387438	302.133
110	Verrucomicrobia	Opitutus	3399	10.5941	ASV77	1	0.00757576	0
111	Actinobacteria	Unassigned	101	6.01296	ASV493	2	0.0380952	26.3897
112	Proteobacteria	Xenophilus	330	7.55554	ASV170	18	0.0391459	33.3729
113	Proteobacteria	Acinetobacter	115	6.18209	ASV556	22	0.0392507	122.285
114	Bacteroidetes	Unassigned	16291	12.6358	ASV6	11	0.0392623	18.6786
115	Actinobacteria	Unassigned	396	7.79309	ASV175	1	0.0369852	0
116	Firmicutes	Tumebacillus	392	7.77986	ASV169	21	0.0399153	266.921
117	Proteobacteria	Arenimonas	890	8.84817	ASV117	7	0.0388235	11.8065
118	Proteobacteria	Amaricoccus	392	7.77986	ASV419	4	0.0386757	112
119	Actinobacteria	Aquihabitans	617	8.37086	ASV213	1	0.0370059	0
120	Actinobacteria	Arthrobacter	13252	12.3668	ASV2	30	0.0398551	413.502
121	Proteobacteria	Gemmobacter	90	5.86273	ASV491	6	0.0390186	4.62177
122	Verrucomicrobia	Verrucomicrobium	207	6.94791	ASV357	1	0.00757576	0
123	Bacteroidetes	Flavobacterium	36093	13.6723	ASV1	23	0.0399395	460.15
124	Proteobacteria	Ramlibacter	314	7.49079	ASV298	2	0.0384952	7.34848
125	Proteobacteria	Rhizobacter	173	6.71414	ASV469	1	0.00757576	0
126	Planctomycetes	Unassigned	53	5.17283	ASV982	1	0.0373303	0
127	Bacteroidetes	Lacihabitans	63	5.39802	ASV662	2	0.00763359	1
128	Armatimonadetes	Chthonomonas/Armatimonadetes_gp3	378	7.73248	ASV392	10	0.0392974	59.6303
129	Proteobacteria	Massilia	2779	10.3317	ASV17	1	0.0369852	0
130	Proteobacteria	Unassigned	930	8.90545	ASV164	22	0.0399879	471.225
131	Proteobacteria	Pseudomonas	21995	13.027	ASV3	16	0.0396873	668.848
132	Proteobacteria	Panacagrimonas	193	6.85667	ASV476	1	0.00757576	0
133	Bacteroidetes	Salinirepens	29	4.38719	ASV910	1	0.0363937	0

## Sheet: DM_igraph.node.pro
	Phylum	Genus	otu_abundance	otu_abundance_log	name	igraph.degree	igraph.closeness	igraph.betweenness
1	Proteobacteria	Mesorhizobium	1053	9.06729	ASV209	1	0.0192308	0
2	Bacteroidetes	Larkinella	98	5.97368	ASV434	1	0.0192308	0
3	Bacteroidetes	Unassigned	80	5.70927	ASV810	6	0.0466786	128
4	Bacteroidetes	Unassigned	7580	11.639	ASV13	8	0.0468047	124.583
5	Firmicutes	Cohnella	189	6.82939	ASV326	1	0.0192308	0
6	Proteobacteria	Unassigned	1602	9.61399	ASV69	2	0.0454545	32
7	Actinobacteria	Blastococcus	502	8.10211	ASV165	2	0.0196078	0
8	Bacteroidetes	Algoriphagus	1384	9.42341	ASV63	2	0.0454148	0
9	Proteobacteria	Variovorax	1154	9.18662	ASV110	1	0.0460177	0
10	Proteobacteria	Povalibacter	3638	10.6826	ASV18	3	0.0456541	3
11	Bacteroidetes	Niabella	92	5.89136	ASV413	1	0.0443686	0
12	Proteobacteria	Novosphingobium	530	8.17283	ASV122	6	0.0467206	155
13	Proteobacteria	Stenotrophomonas	2944	10.4068	ASV11	11	0.0474453	138.917
14	Bacteroidetes	Epilithonimonas	312	7.48246	ASV237	1	0.0192308	0
15	Actinobacteria	Herbiconiux	29	4.38719	ASV991	2	0.0444065	0
16	Proteobacteria	Serratia	798	8.70601	ASV52	1	0.0442177	0
17	Actinobacteria	Unassigned	57	5.26762	ASV534	1	0.0192308	0
18	Proteobacteria	Chiayiivirga	66	5.45863	ASV568	1	0.0192308	0
19	Actinobacteria	Aeromicrobium	494	8.08118	ASV168	4	0.0462633	0
20	Proteobacteria	Pseudoxanthomonas	2371	10.1248	ASV22	7	0.0466786	67.75
21	Proteobacteria	Unassigned	79	5.69288	ASV505	1	0.0192308	0
22	Bacteroidetes	Lacibacter	1337	9.37839	ASV36	1	0.0423798	0
23	Proteobacteria	Sphingorhabdus	829	8.75566	ASV66	2	0.0435146	32
24	Proteobacteria	Georgfuchsia	119	6.22664	ASV444	1	0.0192308	0
25	Bacteroidetes	Flavisolibacter	3135	10.4887	ASV87	6	0.0470588	27.4167
26	Actinobacteria	Nocardia	46	4.98827	ASV728	2	0.0446352	62
27	Actinobacteria	Mycobacterium	604	8.34311	ASV256	2	0.0462222	0
28	Firmicutes	Bacillus	6463	11.4313	ASV45	5	0.0473588	291
29	Proteobacteria	Sphingobium	2050	9.93526	ASV37	2	0.0467626	0
30	Actinobacteria	Thermoleophilum	64	5.41854	ASV846	1	0.0192308	0
31	Planctomycetes	Unassigned	4255	10.8867	ASV76	1	0.0454148	0
32	Planctomycetes	Candidatus_Brocadia	30	4.43136	ASV898	1	0.0192308	0
33	Bacteroidetes	Unassigned	30	4.43136	ASV1130	1	0.0192308	0
34	Verrucomicrobia	Alterococcus	59	5.31256	ASV1003	3	0.0455741	15
35	Proteobacteria	Unassigned	1864	9.81134	ASV79	1	0.0192308	0
36	Proteobacteria	Pseudoduganella	32	4.51545	ASV787	1	0.0192308	0
37	Bacteroidetes	Moheibacter	248	7.18336	ASV171	4	0.045614	47
38	Proteobacteria	Nitrosospira	1811	9.77376	ASV31	1	0.0442177	0
39	Bacteroidetes	Sphingobacterium	3633	10.6808	ASV39	9	0.0473588	101.917
40	Proteobacteria	Methylovorus	530	8.17283	ASV120	2	0.0463458	0
41	Proteobacteria	Neorhizobium	94	5.91938	ASV478	1	0.0192308	0
42	Proteobacteria	Rhodoplanes	1029	9.03725	ASV106	2	0.0454545	32
43	Actinobacteria	Microbacterium	2608	10.2489	ASV42	2	0.0462633	0
44	Bacteroidetes	Chryseobacterium	3203	10.5167	ASV70	1	0.0460177	0
45	Proteobacteria	Hydrogenophaga	1736	9.71865	ASV28	4	0.0464286	0
46	Proteobacteria	Unassigned	348	7.62474	ASV258	1	0.0192308	0
47	Actinobacteria	Gordonia	50	5.09691	ASV740	1	0.0192308	0
48	Verrucomicrobia	Opitutus	3399	10.5941	ASV77	1	0.0453752	0
49	Bacteroidetes	Unassigned	16291	12.6358	ASV6	2	0.0457344	90
50	Actinobacteria	Aquihabitans	617	8.37086	ASV213	2	0.0196078	0
51	Verrucomicrobia	Verrucomicrobium	207	6.94791	ASV357	5	0.047532	271.333
52	Proteobacteria	Ramlibacter	314	7.49079	ASV298	2	0.0196078	0
53	Proteobacteria	Massilia	2779	10.3317	ASV17	7	0.0466368	5.08333

## Sheet: KL_igraph.node.pro
	Phylum	Genus	otu_abundance	otu_abundance_log	name	igraph.degree	igraph.closeness	igraph.betweenness
1	Proteobacteria	Rhizobium	1440	9.47509	ASV72	35	0.0676568	52.372
2	Bacteroidetes	Larkinella	98	5.97368	ASV434	3	0.0649762	0
3	Firmicutes	Cohnella	189	6.82939	ASV326	10	0.066129	105.284
4	Actinobacteria	Microlunatus	567	8.26075	ASV135	1	0.00813008	0
5	Proteobacteria	Bradyrhizobium	690	8.51655	ASV95	24	0.0673973	16.8622
6	Actinobacteria	Blastococcus	502	8.10211	ASV165	27	0.0673973	6.80604
7	Bacteroidetes	Algoriphagus	1384	9.42341	ASV63	6	0.0653907	115.633
8	Actinobacteria	Jiangella	152	6.54553	ASV522	3	0.0646348	216
9	Proteobacteria	Nitrospirillum	51	5.12271	ASV780	2	0.0611636	0
10	Proteobacteria	Variovorax	1154	9.18662	ASV110	3	0.0646008	0.105263
11	Bacteroidetes	Pontibacter	1009	9.01167	ASV136	36	0.0679934	171.297
12	Actinobacteria	Lentzea	70	5.53529	ASV718	2	0.00819672	0
13	Actinobacteria	Leifsonia	352	7.63963	ASV224	14	0.0664506	0.539654
14	Bacteroidetes	Parasegetibacter	961	8.94817	ASV67	4	0.0629156	109
15	Nitrospirae	Nitrospira	5831	11.2972	ASV19	36	0.0679183	31.5168
16	Proteobacteria	Povalibacter	3638	10.6826	ASV18	20	0.0668478	18.9082
17	Actinobacteria	Angustibacter	161	6.62048	ASV420	1	0.00813008	0
18	Proteobacteria	Pseudolabrys	347	7.62099	ASV425	1	0.0618712	0
19	Proteobacteria	Achromobacter	278	7.33213	ASV212	20	0.066739	119.391
20	Bacteroidetes	Niabella	92	5.89136	ASV413	1	0.0644316	0
21	Firmicutes	Unassigned	2212	10.0344	ASV16	34	0.0676568	178.265
22	Proteobacteria	Lysobacter	1712	9.70051	ASV107	13	0.0662359	2.33958
23	Proteobacteria	Novosphingobium	530	8.17283	ASV122	26	0.0672867	170.426
24	Proteobacteria	Stenotrophomonas	2944	10.4068	ASV11	52	0.0686001	184.079
25	Bacteroidetes	Epilithonimonas	312	7.48246	ASV237	35	0.067694	174.543
26	Planctomycetes	Singulisphaera	62	5.37718	ASV882	1	0.00813008	0
27	Proteobacteria	Shinella	166	6.66032	ASV488	8	0.0657051	13.8478
28	Proteobacteria	Pseudorhodoferax	229	7.07951	ASV342	24	0.0670665	29.9263
29	Bacteroidetes	Flavitalea	586	8.30369	ASV137	6	0.06567	8.4279
30	Proteobacteria	Serratia	798	8.70601	ASV52	53	0.0687151	140.618
31	Verrucomicrobia	Luteolibacter	456	7.97689	ASV191	8	0.0658458	6.0923
32	Proteobacteria	Microvirga	1718	9.70507	ASV32	49	0.0684093	103.779
33	Proteobacteria	Chiayiivirga	66	5.45863	ASV568	8	0.0655301	0.111592
34	Actinobacteria	Unassigned	115	6.18209	ASV941	2	0.00819672	0
35	Actinobacteria	Aeromicrobium	494	8.08118	ASV168	7	0.0654604	0.0333333
36	Proteobacteria	Pseudoxanthomonas	2371	10.1248	ASV22	29	0.0672867	21.6955
37	Firmicutes	Sporosarcina	413	7.84785	ASV160	9	0.0655301	112.126
38	Bacteroidetes	Unassigned	1333	9.37449	ASV162	32	0.067694	26.4744
39	Actinobacteria	Gaiella	3848	10.7557	ASV132	55	0.0689849	485.596
40	Proteobacteria	Sphingorhabdus	829	8.75566	ASV66	3	0.0653907	0
41	Proteobacteria	Methylobacillus	59	5.31256	ASV570	11	0.0661646	110.484
42	Planctomycetes	Blastopirellula	5906	11.3139	ASV38	48	0.0684474	109.786
43	Actinobacteria	Marmoricola	3509	10.6356	ASV30	40	0.0680686	125.305
44	Proteobacteria	Unassigned	99	5.98691	ASV743	1	0.00813008	0
45	Proteobacteria	Yersinia	486	8.05991	ASV155	33	0.0674342	67.3419
46	Proteobacteria	Methylophilus	2185	10.0184	ASV15	4	0.0641628	8.59381
47	Proteobacteria	Georgfuchsia	119	6.22664	ASV444	13	0.0663073	2.27371
48	Proteobacteria	Altererythrobacter	159	6.60419	ASV577	1	0.0612245	0
49	Bacteroidetes	Flavisolibacter	3135	10.4887	ASV87	48	0.0686384	275.473
50	Proteobacteria	Methyloligella	541	8.19959	ASV127	6	0.0654604	109.31
51	Gemmatimonadetes	Gemmatimonas	3808	10.7421	ASV114	51	0.0686384	270.76
52	Actinobacteria	Rhodococcus	847	8.78365	ASV252	12	0.066058	6.02382
53	Firmicutes	Bacillus	6463	11.4313	ASV45	51	0.0686384	285.523
54	Bacteroidetes	Adhaeribacter	759	8.64073	ASV287	27	0.0674712	20.9451
55	Proteobacteria	Sphingobium	2050	9.93526	ASV37	43	0.0681063	189.71
56	Planctomycetes	Unassigned	4255	10.8867	ASV76	36	0.0678808	183.643
57	Actinobacteria	Aciditerrimonas	297	7.41827	ASV332	4	0.0646688	10.606
58	Proteobacteria	Unassigned	963	8.95088	ASV103	28	0.0674712	103.999
59	Proteobacteria	Cellvibrio	998	8.99739	ASV47	31	0.0674712	40.9262
60	Firmicutes	Bhargavaea	359	7.66528	ASV181	13	0.0663073	315.37
61	Bacteroidetes	Unassigned	4610	10.9911	ASV92	26	0.0672131	70.9489
62	Bacteroidetes	Unassigned	30	4.43136	ASV1130	2	0.00819672	0
63	Bacteroidetes	Lewinella	105	6.06357	ASV535	2	0.0611636	0
64	Proteobacteria	Rheinheimera	203	6.92249	ASV219	40	0.0679934	62.5072
65	Proteobacteria	Unassigned	1864	9.81134	ASV79	1	0.0630123	0
66	Proteobacteria	Unassigned	3391	10.591	ASV57	53	0.0686767	170.053
67	Bacteroidetes	Moheibacter	248	7.18336	ASV171	40	0.0679558	87.1502
68	Actinobacteria	Knoellia	1302	9.34383	ASV41	18	0.0668478	9.00636
69	Bacteroidetes	Terrimonas	15045	12.5322	ASV5	37	0.0679558	89.62
70	Planctomycetes	Pirellula	3624	10.6776	ASV58	23	0.06703	7.90188
71	Proteobacteria	Nitrosospira	1811	9.77376	ASV31	48	0.0684093	76.3172
72	Proteobacteria	Duganella	1561	9.58021	ASV25	2	0.0643305	0
73	Firmicutes	Ammoniphilus	34	4.59444	ASV789	4	0.06298	1.4
74	Proteobacteria	Skermanella	2745	10.3156	ASV59	26	0.0673603	101.738
75	Bacteroidetes	Sphingobacterium	3633	10.6808	ASV39	49	0.0684855	150.018
76	Proteobacteria	Unassigned	184	6.79445	ASV335	5	0.0651483	8.02371
77	Actinobacteria	Catellatospora	97	5.96032	ASV774	1	0.059593	0
78	Bacteroidetes	Chitinophaga	778	8.67294	ASV221	1	0.00813008	0
79	Proteobacteria	Steroidobacter	1157	9.19	ASV138	6	0.065045	38.2826
80	Proteobacteria	Unassigned	279	7.33681	ASV239	5	0.0648392	0.355263
81	Proteobacteria	Sphingopyxis	973	8.96434	ASV62	26	0.0671764	10.7191
82	Proteobacteria	Unassigned	614	8.36451	ASV89	5	0.0651828	3.737
83	Planctomycetes	Gemmata	571	8.26991	ASV167	3	0.0651828	0
84	Proteobacteria	Unassigned	209	6.96044	ASV365	4	0.0630123	0.757576
85	Proteobacteria	Nitrobacter	282	7.35075	ASV305	6	0.06567	5.01448
86	Proteobacteria	Neorhizobium	94	5.91938	ASV478	1	0.0625	0
87	Proteobacteria	Devosia	1118	9.14533	ASV139	12	0.0665224	1.15798
88	Proteobacteria	Haliangium	597	8.32792	ASV215	2	0.0636646	0.500631
89	Bacteroidetes	Dyadobacter	2276	10.0715	ASV54	50	0.0685619	212.135
90	Proteobacteria	Ensifer	1855	9.80503	ASV43	1	0.0638298	0
91	Bacteroidetes	Pedobacter	4350	10.9155	ASV60	2	0.0644654	0.218943
92	Proteobacteria	Rhodoplanes	1029	9.03725	ASV106	7	0.0658106	0.513681
93	Actinobacteria	Microbacterium	2608	10.2489	ASV42	38	0.0678808	58.1718
94	Proteobacteria	Caulobacter	241	7.14605	ASV312	4	0.0653213	0
95	Bacteroidetes	Ferruginibacter	1263	9.30421	ASV94	4	0.0651138	5.24446
96	Proteobacteria	Ochrobactrum	177	6.74392	ASV358	44	0.0682196	214.143
97	Proteobacteria	Nitrosomonas	190	6.83626	ASV603	3	0.065252	1.96256
98	Bacteroidetes	Chryseobacterium	3203	10.5167	ASV70	53	0.0687919	327.422
99	Proteobacteria	Bauldia	41	4.83835	ASV1024	1	0.00813008	0
100	Proteobacteria	Enterobacter	143	6.46601	ASV519	27	0.0669935	21.112
101	Proteobacteria	Hydrogenophaga	1736	9.71865	ASV28	36	0.0679183	55.4671
102	Proteobacteria	Unassigned	348	7.62474	ASV258	9	0.0659164	1.19378
103	Verrucomicrobia	Opitutus	3399	10.5941	ASV77	1	0.061809	0
104	Proteobacteria	Unassigned	117	6.20456	ASV554	1	0.00813008	0
105	Proteobacteria	Xenophilus	330	7.55554	ASV170	8	0.0655301	0
106	Proteobacteria	Acinetobacter	115	6.18209	ASV556	40	0.0679183	39.3483
107	Bacteroidetes	Unassigned	16291	12.6358	ASV6	45	0.0684093	434.29
108	Proteobacteria	Methylotenera	823	8.7462	ASV68	7	0.0658458	3.35359
109	Firmicutes	Tumebacillus	392	7.77986	ASV169	1	0.00813008	0
110	Proteobacteria	Amaricoccus	392	7.77986	ASV419	1	0.0644316	0
111	Planctomycetes	Tepidisphaera	332	7.56341	ASV330	7	0.0656	17.2895
112	Actinobacteria	Aquihabitans	617	8.37086	ASV213	2	0.0641628	1.1722
113	Actinobacteria	Arthrobacter	13252	12.3668	ASV2	46	0.0683333	271.06
114	Proteobacteria	Gemmobacter	90	5.86273	ASV491	7	0.065252	0.21752
115	Proteobacteria	Unassigned	1413	9.45043	ASV56	5	0.0654952	0.11943
116	Bacteroidetes	Flavobacterium	36093	13.6723	ASV1	8	0.0653907	26.0548
117	Proteobacteria	Bosea	86	5.8035	ASV719	4	0.0647368	109.386
118	Proteobacteria	Ramlibacter	314	7.49079	ASV298	5	0.0632716	17.8249
119	Proteobacteria	Rhizobacter	173	6.71414	ASV469	1	0.00813008	0
120	Proteobacteria	Phyllobacterium	165	6.65245	ASV317	6	0.0652866	0
121	Proteobacteria	Unassigned	930	8.90545	ASV164	28	0.0673603	262.059
122	Proteobacteria	Vampirovibrio	150	6.52827	ASV472	1	0.00813008	0
123	Proteobacteria	Pseudomonas	21995	13.027	ASV3	5	0.0640292	8.90563
124	Actinobacteria	Pseudonocardia	56	5.24456	ASV916	4	0.0654952	11.9552

## Sheet: XL_igraph.node.pro
	Phylum	Genus	otu_abundance	otu_abundance_log	name	igraph.degree	igraph.closeness	igraph.betweenness
1	Proteobacteria	Rhizobium	1440	9.47509	ASV72	21	0.0681818	904.151
2	Actinobacteria	Nonomuraea	80	5.70927	ASV776	5	0.0546559	120.5
3	Bacteroidetes	Unassigned	80	5.70927	ASV810	4	0.0598935	1046
4	Firmicutes	Cohnella	189	6.82939	ASV326	1	0.00746227	0
5	Actinobacteria	Microlunatus	567	8.26075	ASV135	15	0.0673653	15.3455
6	Proteobacteria	Unassigned	1602	9.61399	ASV69	1	0.00740741	0
7	Proteobacteria	Thermomonas	69	5.51655	ASV591	1	0.0520231	0
8	Actinobacteria	Blastococcus	502	8.10211	ASV165	3	0.0656296	0.453799
9	Bacteroidetes	Algoriphagus	1384	9.42341	ASV63	7	0.0663391	100.085
10	Actinobacteria	Jiangella	152	6.54553	ASV522	21	0.0678733	164.241
11	Proteobacteria	Cupriavidus	148	6.51079	ASV606	2	0.056962	360
12	Actinobacteria	Salinibacterium	60	5.33445	ASV650	1	0.0596026	0
13	Proteobacteria	Variovorax	1154	9.18662	ASV110	1	0.0639205	0
14	Bacteroidetes	Flavihumibacter	298	7.42265	ASV407	2	0.0633208	0
15	Proteobacteria	Unassigned	590	8.31256	ASV238	5	0.0661117	62.5093
16	Bacteroidetes	Parasegetibacter	961	8.94817	ASV67	8	0.0665352	2.11954
17	Proteobacteria	Kaistia	38	4.73935	ASV979	4	0.0543041	243
18	Nitrospirae	Nitrospira	5831	11.2972	ASV19	1	0.0645624	0
19	Proteobacteria	Povalibacter	3638	10.6826	ASV18	19	0.0678392	169.89
20	Proteobacteria	Pedomicrobium	203	6.92249	ASV336	5	0.0655022	124.539
21	Firmicutes	Unassigned	2212	10.0344	ASV16	3	0.064347	162.882
22	Proteobacteria	Lysobacter	1712	9.70051	ASV107	11	0.0667326	496.937
23	Proteobacteria	Novosphingobium	530	8.17283	ASV122	27	0.0689479	208.164
24	Proteobacteria	Stenotrophomonas	2944	10.4068	ASV11	37	0.0694802	864.566
25	Planctomycetes	Singulisphaera	62	5.37718	ASV882	3	0.0569861	178.5
26	Proteobacteria	Pseudorhodoferax	229	7.07951	ASV342	8	0.0661117	16.4536
27	Actinobacteria	Herbiconiux	29	4.38719	ASV991	3	0.0545896	122
28	Proteobacteria	Unassigned	38	4.73935	ASV791	1	0.00746227	0
29	Bacteroidetes	Flavitalea	586	8.30369	ASV137	2	0.0643163	0
30	Proteobacteria	Serratia	798	8.70601	ASV52	13	0.0673653	69.0584
31	Verrucomicrobia	Luteolibacter	456	7.97689	ASV191	3	0.0639507	4.26748
32	Proteobacteria	Microvirga	1718	9.70507	ASV32	20	0.0675676	44.1393
33	Actinobacteria	Unassigned	57	5.26762	ASV534	1	0.00746227	0
34	Proteobacteria	Chiayiivirga	66	5.45863	ASV568	1	0.0569861	0
35	Bacteroidetes	Rhodocytophaga	84	5.77284	ASV755	2	0.00746269	1
36	Actinobacteria	Unassigned	115	6.18209	ASV941	2	0.0628199	0
37	Proteobacteria	Pseudoxanthomonas	2371	10.1248	ASV22	4	0.065534	1.07686
38	Firmicutes	Sporosarcina	413	7.84785	ASV160	8	0.065918	1256.04
39	Bacteroidetes	Unassigned	1333	9.37449	ASV162	21	0.0682163	531.75
40	Actinobacteria	Gaiella	3848	10.7557	ASV132	31	0.0689831	319.313
41	Actinobacteria	Unassigned	106	6.07592	ASV459	2	0.0629958	122
42	Bacteroidetes	Lacibacter	1337	9.37839	ASV36	4	0.0655658	0
43	Proteobacteria	Sphingorhabdus	829	8.75566	ASV66	28	0.0690537	320.55
44	Proteobacteria	Methylobacillus	59	5.31256	ASV570	1	0.0608108	0
45	Proteobacteria	Labilithrix	195	6.8701	ASV515	7	0.0656934	25.3042
46	Actinobacteria	Ilumatobacter	276	7.32273	ASV250	8	0.0668648	23.1249
47	Planctomycetes	Blastopirellula	5906	11.3139	ASV38	1	0.0629371	0
48	Actinobacteria	Marmoricola	3509	10.6356	ASV30	7	0.0667656	0
49	Planctomycetes	Rubinisphaera	371	7.70812	ASV255	1	0.063981	0
50	Proteobacteria	Yersinia	486	8.05991	ASV155	6	0.0659502	1.40176
51	Proteobacteria	Methylophilus	2185	10.0184	ASV15	10	0.0668648	3.65121
52	Bacteroidetes	Flavisolibacter	3135	10.4887	ASV87	29	0.0690184	184.043
53	Proteobacteria	Sphingomonas	574	8.27674	ASV536	1	0.00740741	0
54	Gemmatimonadetes	Gemmatimonas	3808	10.7421	ASV114	35	0.0691598	453.431
55	Planctomycetes	Planctopirus	605	8.34527	ASV263	3	0.0646552	1.0025
56	Actinobacteria	Nocardia	46	4.98827	ASV728	4	0.0600801	1139
57	Actinobacteria	Mycobacterium	604	8.34311	ASV256	1	0.0618132	0
58	Firmicutes	Bacillus	6463	11.4313	ASV45	22	0.0680787	227.39
59	Bacteroidetes	Adhaeribacter	759	8.64073	ASV287	21	0.0682853	505.427
60	Proteobacteria	Sphingobium	2050	9.93526	ASV37	16	0.0675676	385.909
61	Planctomycetes	Unassigned	4255	10.8867	ASV76	20	0.0675	83.6743
62	Proteobacteria	Unassigned	963	8.95088	ASV103	2	0.0655658	0
63	Firmicutes	Bhargavaea	359	7.66528	ASV181	2	0.0627907	1130
64	Planctomycetes	Candidatus_Brocadia	30	4.43136	ASV898	1	0.00740741	0
65	Bacteroidetes	Unassigned	4610	10.9911	ASV92	5	0.0664043	120.666
66	Bacteroidetes	Lewinella	105	6.06357	ASV535	17	0.0679074	50.4143
67	Proteobacteria	Rheinheimera	203	6.92249	ASV219	5	0.0660147	1442
68	Actinobacteria	Solirubrobacter	1235	9.275	ASV150	18	0.0672311	27.0147
69	Proteobacteria	Unassigned	3391	10.591	ASV57	34	0.0691244	449.608
70	Proteobacteria	Pseudoduganella	32	4.51545	ASV787	2	0.00746269	1
71	Actinobacteria	Knoellia	1302	9.34383	ASV41	2	0.065123	0.194444
72	Actinobacteria	Micromonospora	208	6.95419	ASV385	2	0.0545455	0
73	Bacteroidetes	Terrimonas	15045	12.5322	ASV5	39	0.0695876	543.243
74	Planctomycetes	Pirellula	3624	10.6776	ASV58	8	0.0662089	244.85
75	Planctomycetes	Gimesia	90	5.86273	ASV836	2	0.0517638	122
76	Proteobacteria	Nitrosospira	1811	9.77376	ASV31	27	0.0689127	335.366
77	Proteobacteria	Duganella	1561	9.58021	ASV25	5	0.0654704	127.234
78	Proteobacteria	Skermanella	2745	10.3156	ASV59	17	0.0679074	175.267
79	Bacteroidetes	Sphingobacterium	3633	10.6808	ASV39	25	0.0688424	1115.21
80	Proteobacteria	Unassigned	122	6.25908	ASV501	1	0.00740741	0
81	Proteobacteria	Unassigned	184	6.79445	ASV335	2	0.0625289	122
82	Actinobacteria	Catellatospora	97	5.96032	ASV774	2	0.0521034	0
83	Proteobacteria	Aquicella	158	6.59597	ASV796	1	0.0636792	0
84	Proteobacteria	Roseateles	37	4.70461	ASV849	1	0.0622981	0
85	Bacteroidetes	Chitinophaga	778	8.67294	ASV221	2	0.0637394	122
86	Proteobacteria	Steroidobacter	1157	9.19	ASV138	11	0.0670974	90.9011
87	Proteobacteria	Unassigned	279	7.33681	ASV239	26	0.068113	129.172
88	Proteobacteria	Delftia	71	5.55378	ASV959	6	0.0661117	0
89	Proteobacteria	Sphingopyxis	973	8.96434	ASV62	14	0.0675676	531.503
90	Actinobacteria	Phycicoccus	57	5.26762	ASV687	3	0.0569861	178.5
91	Proteobacteria	Hyphomicrobium	628	8.39388	ASV249	7	0.066047	128.348
92	Proteobacteria	Unassigned	614	8.36451	ASV89	1	0.0608656	0
93	Actinobacteria	Intrasporangium	154	6.56256	ASV314	1	0.0494505	0
94	Proteobacteria	Methylovorus	530	8.17283	ASV120	1	0.0642245	0
95	Proteobacteria	Unassigned	209	6.96044	ASV365	1	0.00740741	0
96	Proteobacteria	Nitrobacter	282	7.35075	ASV305	10	0.0667986	55.2831
97	Proteobacteria	Neorhizobium	94	5.91938	ASV478	1	0.0602679	0
98	Actinobacteria	Unassigned	779	8.67461	ASV214	5	0.0657254	12.7055
99	Proteobacteria	Haliangium	597	8.32792	ASV215	1	0.0629371	0
100	Bacteroidetes	Dyadobacter	2276	10.0715	ASV54	3	0.0649351	3.87201
101	Proteobacteria	Aminobacter	31	4.47409	ASV803	2	0.0542605	242
102	Bacteroidetes	Pedobacter	4350	10.9155	ASV60	1	0.00740741	0
103	Proteobacteria	Rhodoplanes	1029	9.03725	ASV106	6	0.0668317	1.34372
104	Actinobacteria	Microbacterium	2608	10.2489	ASV42	6	0.0650602	36.5303
105	Bacteroidetes	Ferruginibacter	1263	9.30421	ASV94	7	0.0668979	2.5092
106	Planctomycetes	Zavarzinella	391	7.77653	ASV410	7	0.0661117	1.13157
107	Proteobacteria	Ochrobactrum	177	6.74392	ASV358	6	0.0573492	409.5
108	Bacteroidetes	Niastella	1192	9.22883	ASV177	1	0.0636792	0
109	Proteobacteria	Nitrosomonas	190	6.83626	ASV603	4	0.0666009	69.3743
110	Bacteroidetes	Chryseobacterium	3203	10.5167	ASV70	35	0.0694087	472.08
111	Proteobacteria	Enterobacter	143	6.46601	ASV519	2	0.0612523	1
112	Proteobacteria	Hydrogenophaga	1736	9.71865	ASV28	26	0.0688424	155.041
113	Proteobacteria	Unassigned	348	7.62474	ASV258	17	0.0669975	30.4282
114	Proteobacteria	Unassigned	178	6.75126	ASV508	5	0.0546559	120.5
115	Verrucomicrobia	Opitutus	3399	10.5941	ASV77	4	0.0644084	122
116	Actinobacteria	Unassigned	101	6.01296	ASV493	1	0.0517638	0
117	Proteobacteria	Acinetobacter	115	6.18209	ASV556	6	0.0573492	409.5
118	Bacteroidetes	Unassigned	16291	12.6358	ASV6	24	0.0685627	308.458
119	Proteobacteria	Methylotenera	823	8.7462	ASV68	4	0.0647172	79.1177
120	Actinobacteria	Unassigned	396	7.79309	ASV175	29	0.0683544	175.873
121	Firmicutes	Tumebacillus	392	7.77986	ASV169	1	0.0618415	0
122	Proteobacteria	Amaricoccus	392	7.77986	ASV419	5	0.0666009	64.4187
123	Actinobacteria	Aquihabitans	617	8.37086	ASV213	12	0.0663391	46.8573
124	Proteobacteria	Unassigned	1413	9.45043	ASV56	5	0.0656296	4.49577
125	Bacteroidetes	Flavobacterium	36093	13.6723	ASV1	10	0.0663391	25.3461
126	Proteobacteria	Ramlibacter	314	7.49079	ASV298	2	0.0647482	0
127	Proteobacteria	Phyllobacterium	165	6.65245	ASV317	1	0.00746227	0
128	Planctomycetes	Unassigned	53	5.17283	ASV982	1	0.0517638	0
129	Armatimonadetes	Chthonomonas/Armatimonadetes_gp3	378	7.73248	ASV392	3	0.0655977	0
130	Proteobacteria	Massilia	2779	10.3317	ASV17	2	0.0626741	0
131	Proteobacteria	Unassigned	930	8.90545	ASV164	21	0.0683544	407.609
132	Proteobacteria	Vampirovibrio	150	6.52827	ASV472	1	0.0623269	0
133	Proteobacteria	Pseudomonas	21995	13.027	ASV3	20	0.0670308	248.643
134	Bacteroidetes	Salinirepens	29	4.38719	ASV910	2	0.0629371	1232
135	Actinobacteria	Dactylosporangium	52	5.14801	ASV907	1	0.0591846	0
136	Actinobacteria	Pseudonocardia	56	5.24456	ASV916	2	0.0521034	0
