# Supplementary material for: Synthetic community with six Pseudomonas strains screened from garlic rhizosphere microbiome promotes plant growth
Source: Microb Biotechnol. 2020 Aug 6;14(2):488–502. doi: 10.1111/1751-7915.13640 (PMC7936309; doi:10.1111/1751-7915.13640)
Supplement: Supplementary file 6 — Data S5. The radish seedlings length(cm) with different SynComs groups. Group CK used sterile water for the negative control. Group M consisted of six Pseudomonas sp. strains with different phylogenetic names mixed in equal proportions.Group M+B added B8‐7 strain to M group in equal proportions. B group only contains B8‐7 strain that was used to be the positive control. [file MBT2-14-488-s006.xlsx]

## Sheet: Sheet1
Supplementary Data 5: The radish seedlings length(cm) with different SynComs groups. Group CK used sterile water for the negative control. Group M consisted of six Pseudomonas sp. strains with different phylogenetic names mixed in equal proportions.Group M+B added B8-7 strain to M group in equal proportions. B group only contains B8-7 strain that was used to be the positive control.
CK-1	CK-2	CK-3		CK-1	CK-2	CK-3		CK-1	CK-2	CK-3
3.98	2.8	4.37		4.3	3.31	4.01		4.21	2.59	3.71
4.46	3.9	3.66		3.63	4.5	3.65		4.17	3.69	4.36
4.77	4.41	4.1		3.87	3.16	3.65		3.17	2.51	4.28
5.92	3.01	2.89		1.61	2.77	3.86		3.64	2.3	4.29
3.96		4.45		2.08	3.27	3.48
M-1	M-2	M-3		M-1	M-2	M-3		M-1	M-2	M-3
5.97	9.28	6.76		5.62	6.19	5.33		6.76	5.6	5
2.7	2.61	10.01		6.23	4.27	4.55		6.65	5.29	3.44
5.32	6.6	5.1		9.75	6.38	5.58		6.75	7.77	6.15
5.43	5.42	4.74		7.69	8.35	5.93		9.51	3.66	7.38
3.4	3.66			4.14	4.95			6.59		4.82
M+B-1	M+B-2	M+B-3		M+B-1	M+B-2	M+B-3		M+B-1	M+B-2	M+B-3
8.21	7.51	4.68		3.35	3.73	3.68		8.18	5.09	4.97
5.12	7	5.43		5.64	5.31	7.23		7.16	7.43	5.29
6.19	4.86	6.65		5.33	3.36	4.24		4.06	10.27	5.84
1.98	7.54	5.02		4.97	5.21	5.87		4.64	3.23	3.97
3.77	4.98	5.2		5.1	4.89	4.03		5.94	5.25	4.58
B-1	B-2	B-3		B-1	B-2	B-3		B-1	B-2	B-3
2.74	2.75	3.03		4.06	3.28	4.81		4.73	4.6	4.52
1.45	5.89	4.65		3.72	5.04	4		4.77	4.71	2.84
4.9	1.5	3.44		4.29	4.68	4.26		3.08	3.94	1.6
2.72	3.25	2.16		4.35	3.79	3.09		2.76	4.42	2.23
3.34				1.06	4.42			5.42
