# Supplementary material for: Synthetic community with six Pseudomonas strains screened from garlic rhizosphere microbiome promotes plant growth
Source: Microb Biotechnol. 2020 Aug 6;14(2):488–502. doi: 10.1111/1751-7915.13640 (PMC7936309; doi:10.1111/1751-7915.13640)
Supplement: Supplementary file 7 — Data S6. Taxonomy of bacterial isolates that make up the synthetic community. Taxonomy of all 263 isolates that isolated from garlic rhizosphere soil was obtained by NCBI comparison and phylogenetic analysis in MEGA5. Six Pseudomonas strains with different species and a Bacillus simplex strain were selected to compose different synthetic community groups. [file MBT2-14-488-s007.xlsx]

## Sheet: Sheet1
Supplementary Data 6|Taxonomy of bacterial isolates that make up the synthetic community. Taxonomy of all 263 isolates that isolated from garlic rhizosphere soil was obtained by NCBI comparison and phylogenetic analysis in MEGA5. Six Pseudomonas strains with different species and a Bacillus simplex strain were selected to compose different synthetic community groups.
Strain ID	Phylum	Class	Family	Genus	Species
P3-7	Proteobacteria	Gammaproteobacteria	Pseudomonadaceae	Pseudomonas	cedrina
P3-22	Proteobacteria	Gammaproteobacteria	Pseudomonadaceae	Pseudomonas	baetica
P6-3	Proteobacteria	Gammaproteobacteria	Pseudomonadaceae	Pseudomonas	migulae
P6-33	Proteobacteria	Gammaproteobacteria	Pseudomonadaceae	Pseudomonas	fluorescens
P7-5	Proteobacteria	Gammaproteobacteria	Pseudomonadaceae	Pseudomonas	reinekei
P7-14	Proteobacteria	Gammaproteobacteria	Pseudomonadaceae	Pseudomonas	frederiksbergensis
B8-7	Firmicutes	Bacilli	Bacillaceae	Bacillus	simplex
